# Supplementary material for: Functional analysis of a gene-edited mouse model to gain insights into the disease mechanisms of a titin missense variant
Source: Basic Res Cardiol. 2021 Feb 26;116(1):14. doi: 10.1007/s00395-021-00853-z (PMC7910237; doi:10.1007/s00395-021-00853-z)
Supplement: Supplementary file 2 — Supplementary file1 (XLSX 122 KB) [file 395_2021_853_MOESM2_ESM.xlsx]

## Sheet: Table S8
Table S9: Genes differentially expressed in A178D compared to WT hearts (FDR < 0.05)
					DESeq2 Normalised Count
Ensembl ID	Gene.name	log2FoldChange	pvalue	FDR	WT_1	WT_3	WT_4	KI_1	KI_2	KI_3	KI_4
ENSMUSG00000050195	Scd4	1.65683	7.739e-25	5.343e-21	348.133	507.575	571.956	1328.39	1274.17	1892.01	1499.93
ENSMUSG00000031737	Irx5	1.24918	1.77373e-23	8.16389e-20	418.94	352.708	354.482	850.519	842.717	833.853	1050.09
ENSMUSG00000060882	Kcnd2	-1.28423	5.13025e-23	1.77096e-19	2151.18	1807.32	1731.09	654.329	805.712	957.425	694.588
ENSMUSG00000021311	Mtr	-0.740145	1.11597e-22	3.08187e-19	4129.55	4130.33	4451.69	2521.96	2620.67	2619.94	2376.37
ENSMUSG00000027524	Edn3	1.63322	1.42329e-18	2.80754e-15	128.127	142.705	192.464	567.743	538.263	375.909	423.863
ENSMUSG00000019810	Fuca2	0.644993	1.22913e-18	2.80754e-15	9266.42	9841.76	10530.1	16283.7	14709.7	15023.9	15774.5
ENSMUSG00000030762	Aqp8	1.93084	1.8023e-17	3.11076e-14	102.838	82.7039	52.1937	361.69	240.536	272.067	345.927
ENSMUSG00000069094	Pde7a	-0.955979	9.34235e-17	1.43332e-13	1940.44	2620.58	2673.84	1327.29	1280.06	1138.11	1225.1
ENSMUSG00000056973	Ces1d	-0.861626	7.03954e-16	9.7202e-13	9342.28	11015	12721.1	6251.75	6710.62	5272.07	6032.53
ENSMUSG00000027894	Slc6a17	-1.19026	4.23672e-15	5.31823e-12	420.626	591.089	520.85	217.014	223.715	241.952	211.931
ENSMUSG00000007122	Casq1	1.14461	5.32956e-14	6.13255e-11	340.547	333.248	433.86	669.674	991.581	721.703	873.704
ENSMUSG00000031734	Irx3	0.73114	1.04896e-13	1.11416e-10	1561.96	1588.4	1703.91	2321.39	2710.66	2655.25	3057.28
ENSMUSG00000038178	Slc43a2	0.671714	5.77748e-13	5.69824e-10	1293.07	1228.4	1170.01	1961.89	2160.62	1950.16	1763.82
ENSMUSG00000043621	Ubxn10	-1.70788	1.215e-12	1.11845e-09	259.625	548.116	306.638	107.411	102.606	141.225	103.915
ENSMUSG00000043036	Ccdc63	1.52576	4.2499e-12	3.66766e-09	285.756	158.921	144.62	597.336	418.836	521.288	734.24
ENSMUSG00000029657	Hsph1	0.871762	1.23182e-11	1.00053e-08	2254.86	2108.95	2002.93	4195.6	2848.59	4628.25	3868.09
ENSMUSG00000015647	Lama5	-0.655693	1.64369e-11	1.26089e-08	10532.5	13051.8	12666.8	7191.05	8796.39	7551.41	7134.57
ENSMUSG00000031016	Wee1	-0.818499	3.56908e-11	2.59378e-08	1411.92	1478.13	1810.47	739.82	896.544	1028.04	886.01
ENSMUSG00000047045	Tmem164	-0.89555	4.13954e-11	2.85794e-08	1944.66	2918.15	3058.77	1235.23	1428.08	1561.79	1450.7
ENSMUSG00000042115	Klhdc8a	0.932514	6.51907e-11	4.28644e-08	1316.67	982.716	793.78	1983.81	1701.41	1942.89	2256.04
ENSMUSG00000050296	Abca12	-1.01804	7.21103e-11	4.5259e-08	694.581	522.169	665.47	304.696	319.593	368.64	242.012
ENSMUSG00000021557	Agtpbp1	-0.527444	1.04148e-10	6.2525e-08	7367.28	7556.05	8538.02	5735.52	5679.51	5185.88	5093.19
ENSMUSG00000020572	Nampt	-0.663931	1.2349e-10	7.10481e-08	15579.2	17341.1	22225.8	12002.6	11861.1	11266.9	11270.6
ENSMUSG00000035686	Thrsp	0.627987	2.30834e-10	1.22591e-07	972.751	1055.69	1239.6	1685.69	1598.81	1717.55	1725.53
ENSMUSG00000040170	Fmo2	-0.776467	3.20152e-10	1.63728e-07	2070.26	2791.66	3120.75	1543.21	1396.12	1677.05	1597.01
ENSMUSG00000098892	Comt	0.536548	3.40862e-10	1.68094e-07	7116.08	6523.88	7300.6	11304.4	9403.62	9376.95	10414.7
ENSMUSG00000000326	Comt	0.536548	3.40862e-10	1.68094e-07	7116.08	6523.88	7300.6	11304.4	9403.62	9376.95	10414.7
ENSMUSG00000068747	Sort1	-0.836354	4.65634e-10	2.21706e-07	2977.26	2896.26	2765.18	1370.04	1576.1	2150.57	1350.89
ENSMUSG00000055866	Per2	-0.873463	4.84108e-10	2.22819e-07	1916.84	2709.77	2697.76	1063.15	1234.64	1485.98	1549.15
ENSMUSG00000040247	Tbc1d10c	-0.857231	5.28637e-10	2.35465e-07	471.202	497.034	468.656	253.183	228.762	296.989	281.664
ENSMUSG00000097708	Tbc1d10c	-0.857231	5.28637e-10	2.35465e-07	471.202	497.034	468.656	253.183	228.762	296.989	281.664
ENSMUSG00000027375	Mal	0.605096	5.78846e-10	2.49772e-07	1347.02	1172.45	1291.79	2040.81	1695.53	2059.19	1936.1
ENSMUSG00000024471	Myot	0.8419	6.39626e-10	2.67635e-07	3911.23	3117.61	4067.85	8517.24	6723.24	5166.15	6107.73
ENSMUSG00000022853	Ehhadh	0.734414	8.05882e-10	3.27283e-07	737.571	693.253	971.021	1391.96	1301.92	1386.29	1236.04
ENSMUSG00000035783	Acta2	-0.590779	1.29573e-09	5.11183e-07	7830.9	9401.48	8066.1	4768.82	5636.62	5931.47	6063.97
ENSMUSG00000021281	Tnfaip2	0.803559	1.49289e-09	5.72607e-07	2711.73	1673.54	1823.52	3922.69	3610.56	3364.49	3554.98
ENSMUSG00000052336	Cx3cr1	1.22829	1.85951e-09	6.93949e-07	170.274	118.38	104.387	313.464	365.009	314.642	235.176
ENSMUSG00000055116	Arntl	1.77525	2.24217e-09	8.14732e-07	107.896	48.6493	58.7179	384.706	232.126	183.801	183.218
ENSMUSG00000025316	Banp	-0.816724	2.40001e-09	8.28482e-07	581.627	659.198	704.615	341.961	356.599	330.218	447.107
ENSMUSG00000053062	Jam2	-0.411179	2.3801e-09	8.28482e-07	12482.2	12969.1	12776.6	9426.95	9316.15	10347.9	9237.48
ENSMUSG00000070427	Il18bp	0.655185	2.69283e-09	9.06893e-07	464.459	441.898	529.549	785.853	748.521	725.857	749.28
ENSMUSG00000020538	Srebf1	0.56689	2.80894e-09	9.19049e-07	2142.75	2322.19	2244.33	2792.68	3454.13	3595.02	3408.68
ENSMUSG00000052040	Klf13	-0.471647	2.9286e-09	9.19049e-07	2921.62	3165.45	3215.35	2149.31	2172.39	2395.64	2225.96
ENSMUSG00000074170	Plekhf1	-0.808408	2.91411e-09	9.19049e-07	776.346	1031.37	968.846	497.597	548.355	449.637	620.754
ENSMUSG00000036186	Fam69b	0.598581	3.84645e-09	1.15461e-06	1082.33	1204.07	1299.41	1854.48	1647.59	1718.59	2020.87
ENSMUSG00000089809	Rasgef1b	-1.0056	3.83789e-09	1.15461e-06	359.935	532.71	577.393	240.03	229.603	274.143	231.074
ENSMUSG00000031972	Acta1	2.63714	4.62534e-09	1.35887e-06	8086.31	3181.67	3062.03	35866.5	21964.5	31292.9	29742.9
ENSMUSG00000074264	Amy1	-0.693322	4.74126e-09	1.3639e-06	1074.75	1036.23	1118.9	657.618	637.505	572.171	801.238
ENSMUSG00000031616	Ednra	-0.538092	5.00985e-09	1.41176e-06	1891.55	2316.52	2132.33	1442.37	1520.59	1397.72	1460.28
ENSMUSG00000027030	Stk39	-0.573914	7.85744e-09	2.16991e-06	6465.34	7155.51	6791.71	3875.56	4640.83	5336.45	4428.68
ENSMUSG00000041417	Pik3r1	-0.498549	1.04063e-08	2.7806e-06	8308	9074.72	10290.9	6497.26	6706.42	6896.16	6007.91
ENSMUSG00000053886	Sh2d4a	0.643838	1.04716e-08	2.7806e-06	1006.47	878.12	742.673	1482.93	1269.12	1364.49	1365.93
ENSMUSG00000010080	Epn3	0.46097	1.11235e-08	2.89799e-06	1517.29	1582.72	1602.78	2249.05	2118.57	2236.76	2022.24
ENSMUSG00000061175	Fnip2	-0.718453	1.1906e-08	3.0444e-06	1293.91	1573.81	1276.57	966.698	798.143	905.504	686.384
ENSMUSG00000005220	Corin	-0.487887	1.6311e-08	4.09495e-06	13554.4	16229.4	17060.8	11103.9	11387.6	11575.3	10463.9
ENSMUSG00000034903	Cobll1	-0.445277	1.74301e-08	4.29777e-06	5532.2	5699.27	5742.4	4238.35	4428.05	4242.99	3702.65
ENSMUSG00000041193	Pla2g5	-0.564628	1.95032e-08	4.6431e-06	2442.83	2820.04	2378.08	1797.49	1922.61	1553.48	1612.05
ENSMUSG00000032085	Tagln	-0.62316	1.98451e-08	4.64442e-06	3485.55	2777.88	2989.18	1664.87	2190.9	2180.69	1970.28
ENSMUSG00000031448	Adprhl1	0.41447	4.00879e-08	9.22557e-06	24545.5	25148.5	23704.6	33648.1	31511.9	29813.1	35473.2
ENSMUSG00000022887	Masp1	0.810992	4.64142e-08	1.01832e-05	454.344	331.626	374.055	702.555	799.825	560.748	648.1
ENSMUSG00000019966	Kitl	-0.428904	4.81133e-08	1.01832e-05	4964.06	5403.32	5436.85	4068.46	3735.88	4174.46	3671.2
ENSMUSG00000021573	Tppp	-0.540124	4.77324e-08	1.01832e-05	1406.86	1628.13	1690.86	1113.57	1141.28	1086.19	985.823
ENSMUSG00000079017	Ifi27l2a	0.84796	4.68068e-08	1.01832e-05	433.27	702.983	694.829	1248.38	1011.77	957.425	1175.88
ENSMUSG00000008658	Rbfox1	-0.488964	4.884e-08	1.01832e-05	3304.32	3257.07	3416.51	2190.96	2399.47	2691.59	2191.78
ENSMUSG00000035049	Rrp12	0.653097	5.62229e-08	1.14166e-05	1310.77	1314.34	1000.38	2195.35	1746.83	1694.71	1975.75
ENSMUSG00000022197	Pdzd2	-0.569391	8.5459e-08	1.71017e-05	5025.6	5959.54	5701.08	3346.18	4037.81	4326.07	3276.05
ENSMUSG00000026922	Agpat2	0.471889	9.60323e-08	1.8943e-05	1485.26	1405.97	1596.26	2267.68	2038.67	2020.77	1964.81
ENSMUSG00000023087	Noct	-0.673434	1.03731e-07	2.01735e-05	1797.99	2043.27	2326.97	1073.01	1157.26	1418.48	1510.87
ENSMUSG00000071324	Armc2	-0.567006	1.23675e-07	2.37181e-05	3861.5	2809.5	3290.38	2307.14	2163.98	2065.42	2432.43
ENSMUSG00000018830	Myh11	-0.667292	1.35544e-07	2.56382e-05	7465.06	5903.6	6094.7	3174.1	4563.46	4793.36	3806.56
ENSMUSG00000020051	Pah	2.59996	1.57884e-07	2.90675e-05	10.1153	4.86493	19.5726	85.4903	70.647	26.999	90.2418
ENSMUSG00000046808	Atp10d	-0.710881	1.56551e-07	2.90675e-05	578.256	604.063	725.275	375.938	344.824	450.675	381.477
ENSMUSG00000028307	Aldob	-0.56781	1.80931e-07	3.28724e-05	791.519	786.498	830.75	583.088	482.754	548.287	555.124
ENSMUSG00000025422	Agap2	-0.693777	1.93189e-07	3.46436e-05	560.554	677.037	638.286	335.385	379.307	382.139	452.576
ENSMUSG00000074623	Gm826	0.929737	1.98053e-07	3.50605e-05	270.583	180.003	240.309	563.359	393.605	394.6	401.986
ENSMUSG00000066687	Zbtb16	-1.21554	2.04799e-07	3.57958e-05	2314.71	3509.24	3938.45	1199.06	1381.82	1271.03	1754.25
ENSMUSG00000037411	Serpine1	0.698749	2.14779e-07	3.70709e-05	1916	1406.78	2272.6	2538.4	3183.32	3252.34	3125.65
ENSMUSG00000034845	Plvap	0.719588	2.19363e-07	3.73947e-05	365.835	306.491	277.279	548.015	554.242	530.634	452.576
ENSMUSG00000039633	Lonrf1	-0.650355	2.4309e-07	4.09339e-05	878.342	1089.75	981.894	510.75	643.392	695.743	656.304
ENSMUSG00000001151	Pcnt	-0.405339	2.49358e-07	4.09897e-05	5801.94	5989.54	6022.94	4186.83	4746.8	4803.74	4189.41
ENSMUSG00000046598	Bdh1	0.375821	2.46403e-07	4.09897e-05	9253.78	9999.06	9797.2	12552.8	12370.8	11767.4	13574.5
ENSMUSG00000031111	Igsf1	0.561447	2.61571e-07	4.24915e-05	1471.77	1135.15	1341.81	2178.91	1982.32	1762.2	1843.12
ENSMUSG00000037977	6430571L13Rik	0.653184	2.85055e-07	4.57679e-05	357.406	291.896	316.424	505.27	507.985	535.826	474.453
ENSMUSG00000028494	Plin2	0.481741	3.03614e-07	4.81874e-05	2850.82	2517.6	3275.16	3962.15	4074.82	4242.99	3801.09
ENSMUSG00000001131	Timp1	1.35381	3.12827e-07	4.90855e-05	65.7492	41.3519	50.019	99.7387	163.161	134.995	136.73
ENSMUSG00000020534	Shmt1	0.697795	3.19019e-07	4.94945e-05	492.276	513.25	550.209	732.148	758.614	1062.31	809.441
ENSMUSG00000020044	Timp3	-0.572772	3.59114e-07	5.50961e-05	15721.6	21013.3	22048.6	12366.5	11791.3	14908.6	13629.2
ENSMUSG00000071604	Fam189a2	0.391126	3.65911e-07	5.55219e-05	2584.45	2702.47	2664.05	3266.17	3344.8	3671.86	3623.34
ENSMUSG00000042487	Leo1	0.698991	4.37268e-07	6.56283e-05	620.403	457.304	450.171	946.969	783.004	733.126	849.093
ENSMUSG00000037949	Ano10	-0.520258	4.50787e-07	6.69298e-05	2780.85	3338.15	3750.34	2103.28	2392.75	2272.07	2403.71
ENSMUSG00000022383	Ppara	-0.379583	5.43008e-07	7.92395e-05	6541.2	6034.14	6723.2	4629.63	5196.76	5104.88	4840.24
ENSMUSG00000022129	Dct	0.862496	5.52491e-07	7.93601e-05	155.101	127.299	130.484	238.934	225.397	264.798	274.827
ENSMUSG00000011305	Plin5	0.450144	5.57498e-07	7.93601e-05	7281.3	5828.19	7349.53	9411.6	9041.13	8951.2	9860.96
ENSMUSG00000028989	Angptl7	-1.57251	7.08697e-07	9.9854e-05	81.765	155.678	171.804	32.8809	48.7801	62.3053	38.2844
ENSMUSG00000022389	Tef	-0.389139	7.22192e-07	0.000100727	14790.2	15596.2	16174.6	10611.8	11752.6	12467.3	12573.7
ENSMUSG00000068220	Lgals1	0.41512	7.69326e-07	0.000105177	8039.1	8433.36	9024.08	11441.4	10566.8	10611.6	12714.5
ENSMUSG00000026491	Ahctf1	-0.393357	7.65099e-07	0.000105177	2617.32	2605.98	2712.99	1919.15	2094.18	2131.88	1904.65
ENSMUSG00000027082	Tfpi	-0.584134	8.54466e-07	0.00011353	3935.68	5607.65	5689.12	3449.2	3658.5	3448.6	2984.81
ENSMUSG00000068740	Celsr2	-0.682363	8.55091e-07	0.00011353	637.261	636.495	699.178	429.643	438.179	454.829	310.377
ENSMUSG00000039652	Cpeb3	-0.480546	8.40239e-07	0.00011353	6170.31	5703.32	6545.96	4648.26	4899.87	4338.53	3704.01
ENSMUSG00000111861	Cpeb3	-0.480546	8.40239e-07	0.00011353	6170.31	5703.32	6545.96	4648.26	4899.87	4338.53	3704.01
ENSMUSG00000047298	Kcnv2	-0.607879	8.82755e-07	0.000116087	987.924	891.094	1220.03	754.068	666.941	634.476	652.202
ENSMUSG00000057604	Lmcd1	0.516828	9.22975e-07	0.000120231	2291.95	1896.51	1808.29	2885.85	2667.76	2640.71	3256.91
ENSMUSG00000057880	Abat	0.656684	1.01176e-06	0.000130564	1893.24	1350.83	1121.08	2312.62	2253.97	2347.87	2268.35
ENSMUSG00000032735	Ablim3	-0.405991	1.10548e-06	0.000141337	4807.28	4992.23	4671.34	3250.82	3549.17	3865.01	3902.27
ENSMUSG00000061533	Cep128	-0.703498	1.12734e-06	0.00014281	675.193	695.685	979.72	470.197	542.468	464.175	441.638
ENSMUSG00000075590	Nrbp2	-0.475516	1.24828e-06	0.000156693	2062.67	2242.73	2079.05	1330.58	1725.8	1542.06	1520.44
ENSMUSG00000022661	Cd200	-0.40746	1.38726e-06	0.00017257	3356.58	3705.46	4026.53	2677.6	2733.36	2775.7	2960.2
ENSMUSG00000041040	Fam117b	-0.498616	1.40377e-06	0.000173065	1353.76	1335.42	1424.45	931.625	890.656	1127.73	931.131
ENSMUSG00000026675	Hsd17b7	0.57625	1.63995e-06	0.000200393	1111.84	1194.34	1383.13	1756.93	1691.32	2240.92	1638.02
ENSMUSG00000023067	Cdkn1a	0.543023	1.662e-06	0.000200658	486.375	415.141	418.637	665.29	639.187	631.361	630.325
ENSMUSG00000028456	Unc13b	-0.570959	1.67118e-06	0.000200658	885.928	1094.61	1024.3	633.505	702.265	762.202	594.775
ENSMUSG00000029223	Uchl1	0.66548	1.72977e-06	0.000205253	338.018	454.06	350.133	572.127	549.196	618.9	682.282
ENSMUSG00000050271	Prag1	-0.483216	1.74455e-06	0.000205253	964.321	1105.15	978.632	677.346	735.906	757.01	738.342
ENSMUSG00000040972	Igsf21	2.45798	1.89174e-06	0.000217676	10.9582	3.24329	8.69895	48.2253	52.1442	36.3448	28.7133
ENSMUSG00000025938	Slco5a1	-0.572225	2.03323e-06	0.000232024	1833.39	1684.08	1814.82	1262.63	1327.99	1276.22	906.52
ENSMUSG00000028957	Per3	-0.467255	2.07159e-06	0.000234464	3912.08	4046.81	4248.35	2501.14	2962.13	3398.76	2908.25
ENSMUSG00000071648	Rom1	0.522453	2.12023e-06	0.000238017	1044.4	880.553	800.304	1290.03	1228.75	1267.91	1442.5
ENSMUSG00000020183	Cpm	-0.605574	2.2587e-06	0.000250381	625.46	645.414	526.287	352.921	419.677	419.523	382.844
ENSMUSG00000036040	Adamtsl2	0.773573	2.26663e-06	0.000250381	426.527	368.924	253.357	680.634	538.263	550.364	630.325
ENSMUSG00000055723	Rras2	0.438064	2.28555e-06	0.000250468	2633.34	2131.65	2272.6	3403.17	3222.01	3153.69	2931.49
ENSMUSG00000053192	Mllt11	0.538604	2.55378e-06	0.000277658	426.527	412.708	494.753	668.578	626.571	628.245	656.304
ENSMUSG00000035545	Leng8	-0.377032	2.66808e-06	0.000287819	7681.7	8002	6996.13	5713.6	6215.25	6001.04	5351.61
ENSMUSG00000026043	Col3a1	0.625505	2.76559e-06	0.000296025	11009.6	9427.43	6209.97	13396.8	14352.3	13535.8	13537.6
ENSMUSG00000024526	Cidea	0.433499	2.91297e-06	0.000307268	1445.64	1178.12	1369	1768.99	1743.47	1845.28	1830.81
ENSMUSG00000029311	Hsd17b11	0.536676	2.91513e-06	0.000307268	1110.99	897.58	1180.88	1447.85	1423.03	1753.9	1539.58
ENSMUSG00000018428	Akap1	0.385034	3.02655e-06	0.000312055	8906.48	7473.35	7625.72	11224.4	10122.7	10439.3	10014.1
ENSMUSG00000034192	Lsm3	0.461401	3.01648e-06	0.000312055	1334.37	1242.18	1286.36	1749.26	1600.49	1706.13	2044.11
ENSMUSG00000004043	Stat5a	0.412057	3.16454e-06	0.000323674	1379.89	1256.77	1495.13	1772.28	1844.39	1902.39	1803.47
ENSMUSG00000062098	Btbd3	-0.411272	3.23716e-06	0.000328667	1614.23	1620.02	1481	1144.25	1264.08	1188.99	1128.02
ENSMUSG00000032946	Rasgrp2	-0.547788	3.36726e-06	0.000339381	1499.59	1387.32	1358.12	839.558	930.185	916.927	1192.29
ENSMUSG00000106685	Rasgrp2	-0.547788	3.36726e-06	0.000339381	1499.59	1387.32	1358.12	839.558	930.185	916.927	1192.29
ENSMUSG00000025278	Flnb	-0.390471	3.42594e-06	0.000342792	4121.12	4258.44	4076.55	3202.6	3299.38	3385.26	2775.62
ENSMUSG00000029648	Flt1	-0.345141	3.49919e-06	0.000347603	7073.09	7157.13	7346.27	5798	5523.92	6094.5	5225.82
ENSMUSG00000040537	Adam22	-0.676449	3.56112e-06	0.000351228	751.058	950.284	1187.41	624.737	646.756	620.976	511.37
ENSMUSG00000025068	Gsto1	0.327634	3.63569e-06	0.00035604	7301.53	6999.02	7032.02	8802.21	8530.62	8714.44	9657.24
ENSMUSG00000038354	Ankrd35	0.766328	3.6822e-06	0.000358055	161.844	162.164	160.931	289.352	234.649	263.759	315.846
ENSMUSG00000063060	Sox7	-0.455316	3.76758e-06	0.000363795	1894.93	1900.57	1578.86	1240.71	1406.21	1236.76	1345.42
ENSMUSG00000075705	Msrb1	0.449965	3.98607e-06	0.000382219	4310.79	4423.85	4496.27	5691.68	5100.04	6503.64	6810.52
ENSMUSG00000005836	Gata6	-0.398922	4.1641e-06	0.000396537	2879.48	2880.04	3112.05	1993.68	2413.77	2287.64	2271.08
ENSMUSG00000022994	Adcy6	-0.372681	4.29267e-06	0.000402755	14463.1	16855.4	15125.3	10810.1	12539.8	12198.3	12279.7
ENSMUSG00000009394	Syn2	0.768312	4.30803e-06	0.000402755	156.787	147.57	133.746	227.974	277.542	245.068	244.747
ENSMUSG00000027656	Wisp2	0.738858	4.3169e-06	0.000402755	493.962	461.358	349.046	748.588	564.335	696.781	903.785
ENSMUSG00000035722	Abca7	-0.441756	4.39107e-06	0.000406925	1337.74	1426.24	1342.9	891.072	1077.37	1025.96	1036.41
ENSMUSG00000024290	Rock1	-0.40068	4.70773e-06	0.000430493	3976.98	4130.33	4333.17	3173	3279.2	3373.83	2729.13
ENSMUSG00000035614	Togaram1	-0.441251	4.70196e-06	0.000430493	1388.32	1285.96	1405.97	922.857	1080.73	1050.88	946.171
ENSMUSG00000048756	Foxo3	-0.499024	4.88157e-06	0.000443453	2071.94	2331.92	2420.48	1608.97	1841.87	1645.9	1331.75
ENSMUSG00000039488	Cntn5	-0.936389	4.92399e-06	0.000444382	273.955	248.112	344.696	139.196	164.843	188.993	106.649
ENSMUSG00000021943	Gdf10	-0.805442	5.1124e-06	0.00045839	229.279	259.463	243.571	124.947	148.863	124.611	161.341
ENSMUSG00000050821	Fam131a	0.347446	5.23236e-06	0.000463486	2138.53	2166.52	2152.99	2738.98	2894.84	2565.94	2753.74
ENSMUSG00000046318	Ccbe1	-0.458574	5.23637e-06	0.000463486	829.451	827.039	900.342	617.064	642.551	631.361	585.204
ENSMUSG00000049670	Morn4	1.12152	5.5915e-06	0.000491767	111.268	77.8389	51.1064	188.517	150.545	172.378	191.422
ENSMUSG00000057897	Camk2b	0.421585	5.73573e-06	0.000501259	1128.69	994.068	1115.64	1401.82	1502.93	1355.14	1521.8
ENSMUSG00000028530	Jak1	-0.314356	5.78718e-06	0.000502574	10216.4	11143.1	10776.9	8992.92	8524.73	8789.21	8149.1
ENSMUSG00000028974	Dffa	0.400181	5.89119e-06	0.00050841	1704.42	1609.48	1538.63	2321.39	1952.88	2106.96	2164.44
ENSMUSG00000002100	Mybpc3	0.305047	6.17428e-06	0.000529531	260159	252304	231461	307454	302880	295959	319167
ENSMUSG00000026116	Tmem131	-0.340925	6.21992e-06	0.000530153	3127.3	3369.78	3252.32	2466.07	2721.59	2559.71	2511.73
ENSMUSG00000028488	Sh3gl2	0.885913	6.28092e-06	0.000532067	139.928	136.218	184.853	299.216	242.218	357.217	232.441
ENSMUSG00000026558	Uck2	0.480298	6.45928e-06	0.000541199	744.314	672.982	667.645	1066.44	877.2	1001.04	936.6
ENSMUSG00000038903	Ccdc68	0.900802	6.46711e-06	0.000541199	123.912	120.002	96.7759	263.047	215.305	186.916	184.585
ENSMUSG00000048960	Prex2	-0.52331	6.73369e-06	0.000560113	2654.41	2651.39	2658.62	1983.81	1827.57	2146.42	1424.73
ENSMUSG00000031328	Flna	-0.425601	6.77749e-06	0.000560381	13943.9	13736.9	11538.1	8648.77	10669.4	10355.1	9257.98
ENSMUSG00000024066	Xdh	-0.482894	6.82159e-06	0.000560669	6340.58	8200.66	8541.29	4750.19	5682.03	5807.9	5779.57
ENSMUSG00000026082	Rev1	-0.495653	7.06957e-06	0.000574515	885.928	914.607	1033	615.968	657.69	751.818	650.835
ENSMUSG00000032377	Plscr4	-0.484699	7.07326e-06	0.000574515	954.206	1013.53	964.496	597.336	745.998	712.358	738.342
ENSMUSG00000028042	Zbtb7b	0.424883	7.19905e-06	0.000581312	1373.99	1113.26	1210.24	1585.95	1706.46	1638.63	1687.25
ENSMUSG00000025558	Dock9	-0.366796	7.37257e-06	0.000588442	4147.26	3823.03	3773.17	2972.43	2901.57	3348.91	2920.55
ENSMUSG00000040717	Il17rd	-0.510621	7.36259e-06	0.000588442	684.466	721.632	632.849	483.349	495.37	498.443	429.332
ENSMUSG00000029685	Asb15	-0.373045	7.47229e-06	0.000592973	5350.97	5126.83	5416.19	3999.41	4512.15	4180.69	3660.26
ENSMUSG00000027765	P2ry1	-0.406018	7.87655e-06	0.000621482	2173.94	2185.17	2574.89	1710.9	1863.73	1724.82	1669.47
ENSMUSG00000020719	Ddx5	-0.286672	8.00169e-06	0.000627769	28955.8	27904.4	29452.5	22928.9	23997.3	24677.1	22734.1
ENSMUSG00000028613	Lrp8	1.93846	8.33007e-06	0.000649839	19.3876	24.3247	4.34948	46.0332	70.647	63.3438	71.0996
ENSMUSG00000048772	Tmem53	0.503481	8.85222e-06	0.000686693	901.944	859.472	774.207	1303.18	1214.46	1000	1281.16
ENSMUSG00000029163	Emilin1	0.47981	1.03221e-05	0.000796247	1705.26	1433.53	1214.59	2010.12	2113.52	1919	2059.15
ENSMUSG00000041685	Fcho2	-0.429325	1.03818e-05	0.000796401	2943.54	3107.07	3141.41	2411.26	2386.86	2413.29	1881.4
ENSMUSG00000006221	Hspb7	0.287317	1.05979e-05	0.000808487	180585	173097	183550	220449	221990	204533	227189
ENSMUSG00000032633	Flcn	-0.482377	1.0988e-05	0.000829087	2886.22	3762.21	3467.62	2055.05	2693.84	2462.1	2440.63
ENSMUSG00000037519	Ppfia1	-0.451596	1.09812e-05	0.000829087	2345.05	3057.61	2434.62	2067.11	1881.4	1855.66	1839.02
ENSMUSG00000073676	Hspe1	0.377994	1.22609e-05	0.000915127	3512.52	3458.16	3784.04	4819.24	4073.98	4759.09	4986.54
ENSMUSG00000069833	Ahnak	-0.423654	1.22463e-05	0.000915127	27384.5	31644.8	32564.5	21463.5	22763.5	26522.3	20292.1
ENSMUSG00000030630	Fah	0.527975	1.34982e-05	0.00100206	1110.15	886.229	1086.28	1361.27	1292.67	1527.52	1748.78
ENSMUSG00000016239	Lonrf3	-1.12913	1.37906e-05	0.00101829	107.896	136.218	184.853	63.5697	74.0111	51.9211	71.0996
ENSMUSG00000024063	Lbh	0.431381	1.39755e-05	0.00102645	49213.3	35514	41884.4	56417	60611.7	58161	52456.4
ENSMUSG00000041889	Shisa4	0.753982	1.45219e-05	0.00106095	150.886	141.083	138.096	243.319	255.675	200.415	269.358
ENSMUSG00000044037	Als2cl	-0.3607	1.56547e-05	0.00113768	1926.11	2025.43	1832.22	1429.22	1511.34	1478.71	1591.54
ENSMUSG00000037613	Tnfrsf23	0.679248	1.64571e-05	0.00118974	208.206	168.651	166.367	304.696	270.813	296.989	289.867
ENSMUSG00000074794	Arrdc3	-0.461139	1.66815e-05	0.00119968	2648.51	2772.2	2966.34	2253.44	2249.77	1938.73	1672.21
ENSMUSG00000036854	Hspb6	0.310057	1.77471e-05	0.0012697	51630	43570.3	46723.2	57838.6	57934.7	59323	59506.2
ENSMUSG00000028348	Cavin4	0.427756	1.84941e-05	0.00131632	7011.56	5439.81	5663.02	9182.53	7824.99	7687.44	7796.34
ENSMUSG00000006362	Cbfa2t3	-0.406884	2.04285e-05	0.00144655	1660.59	1742.46	1737.62	1137.68	1403.69	1253.38	1374.14
ENSMUSG00000069516	Lyz2	0.402908	2.18564e-05	0.00153976	4834.25	6058.46	6067.52	7864.01	7331.31	6796.47	7907.09
ENSMUSG00000028809	Srrm1	-0.294769	2.2007e-05	0.0015425	5018.85	5133.32	4888.81	3904.06	4264.89	4158.88	4018.49
ENSMUSG00000020553	Pctp	0.52348	2.2147e-05	0.00154448	359.092	319.464	344.696	462.524	477.708	488.058	534.614
ENSMUSG00000017740	Slc12a5	0.821531	2.23283e-05	0.00154929	156.787	142.705	95.6885	222.494	219.51	250.26	244.747
ENSMUSG00000057969	Sema3b	0.390057	2.29273e-05	0.0015829	2356.01	2739.77	2209.53	3143.41	2962.13	3315.68	3353.99
ENSMUSG00000030287	Itpr2	-0.48361	2.32922e-05	0.00160009	1005.63	1080.83	1111.29	749.684	812.44	848.391	631.692
ENSMUSG00000045776	Lrtm1	-1.17037	2.34965e-05	0.00160613	35222.2	28003.4	33193	13393.5	13508.7	20405	9810.37
ENSMUSG00000030990	Pgap2	0.302463	2.36534e-05	0.0016089	2321.45	2215.17	2324.8	2873.79	2792.24	2855.66	2757.84
ENSMUSG00000020263	Appl2	-0.343324	2.41696e-05	0.00163595	3652.45	4197.63	3690.53	2859.54	3030.25	3182.76	3058.65
ENSMUSG00000040964	Arhgef10l	0.358774	2.49387e-05	0.00167977	3599.35	3317.88	2991.35	4409.33	4364.97	3921.08	4252.3
ENSMUSG00000028036	Ptgfr	-0.928261	2.59706e-05	0.00173953	192.19	372.167	370.793	168.789	146.34	153.686	187.32
ENSMUSG00000051346	Spryd4	0.378984	2.60779e-05	0.00173953	1554.38	1615.97	1537.54	2064.92	1854.48	1982.35	2271.08
ENSMUSG00000042453	Reln	-0.721216	2.6682e-05	0.00177127	532.737	544.062	566.519	245.511	395.287	410.177	273.46
ENSMUSG00000020102	Slc16a7	-0.876518	2.77065e-05	0.00183049	203.148	332.437	391.453	155.636	169.889	185.878	159.974
ENSMUSG00000044676	Zfp612	-0.490466	2.81955e-05	0.00185392	1323.41	1531.64	1831.13	1058.76	1147.17	1220.15	1014.54
ENSMUSG00000003949	Hlf	-0.415687	2.86907e-05	0.00187571	2896.34	3077.07	3451.31	2021.08	2507.13	2548.29	2338.08
ENSMUSG00000034037	Fgd5	-0.338414	2.87985e-05	0.00187571	2366.13	2662.74	2385.69	1891.75	2032.78	1959.5	1934.73
ENSMUSG00000056427	Slit3	-0.603343	2.94796e-05	0.00188589	727.456	929.202	710.052	473.485	631.618	526.48	441.638
ENSMUSG00000030986	Dhx32	0.366927	2.92034e-05	0.00188589	2608.89	2111.38	2412.87	3199.31	3001.66	3089.31	2972.51
ENSMUSG00000022836	Mylk	-0.4842	2.93013e-05	0.00188589	2317.24	1852.73	1920.29	1331.68	1481.9	1707.17	1281.16
ENSMUSG00000028600	Podn	-0.483973	2.96377e-05	0.00188589	1044.4	1391.37	1285.27	794.621	899.067	900.312	954.375
ENSMUSG00000021750	Fam107a	-1.14898	2.96328e-05	0.00188589	129.812	277.301	322.949	101.931	88.3087	144.341	103.915
ENSMUSG00000019944	Rhobtb1	-0.962812	3.11887e-05	0.00197547	7247.58	12279.1	12869	4791.84	5285.07	5489.1	6595.85
ENSMUSG00000036123	Slc9a3	1.60567	3.18686e-05	0.00200773	18.5446	18.6489	27.1842	82.2022	37.8466	80.9969	58.7939
ENSMUSG00000038332	Sesn1	-0.41232	3.19888e-05	0.00200773	6542.04	8040.11	8810.95	6028.16	5598.77	5512.98	6297.78
ENSMUSG00000040181	Fmo1	-0.4306	3.44948e-05	0.00214075	2451.26	3110.31	3147.93	2102.18	2026.05	2082.04	2409.18
ENSMUSG00000032580	Rbm5	-0.353133	3.45733e-05	0.00214075	3626.32	3986	3909.09	2687.46	3247.24	3113.19	2973.88
ENSMUSG00000025735	Rhbdl1	0.662682	3.45729e-05	0.00214075	286.599	205.138	237.046	361.69	391.081	340.602	447.107
ENSMUSG00000026255	Efhd1	0.800405	3.53421e-05	0.00217859	166.059	121.623	104.387	244.415	219.51	238.837	210.564
ENSMUSG00000029651	Mtus2	-0.296224	3.61385e-05	0.00221778	10392.6	11490.2	11439.1	8751.79	9512.95	9222.23	8687.82
ENSMUSG00000032198	Dock6	-0.336523	3.63322e-05	0.0022198	3565.63	4133.57	3666.61	3029.42	3045.39	3112.15	2812.54
ENSMUSG00000034158	Lrrc58	-0.326118	3.6987e-05	0.00224985	2977.26	2836.26	2960.91	2213.98	2420.5	2480.79	2210.92
ENSMUSG00000034235	Usp54	-0.441757	3.71928e-05	0.00225245	2557.47	2976.53	3170.77	2196.44	2313.69	2249.22	1776.12
ENSMUSG00000031145	Prickle3	-0.401235	3.98245e-05	0.0024013	1406.02	1593.27	1490.78	1051.09	1251.46	1065.42	1163.57
ENSMUSG00000047875	Gpr157	-0.307021	4.05674e-05	0.00243545	4057.9	3648.7	3819.93	3105.05	3189.21	3174.46	2949.27
ENSMUSG00000023019	Gpd1	0.312183	4.07868e-05	0.00243803	4194.46	3668.16	3898.22	4923.36	4599.62	4981.31	4968.77
ENSMUSG00000031770	Herpud1	-0.520668	4.12964e-05	0.00245785	11079.6	15050.5	18077.5	9157.32	10083.2	10397.7	11447
ENSMUSG00000012819	Cdh23	-0.527092	4.15023e-05	0.0024595	882.556	838.39	698.091	482.253	564.335	645.899	546.92
ENSMUSG00000044951	Mylk4	-0.388541	4.23644e-05	0.00249986	19205.5	22201.1	25302	16475.5	18129.4	17759.1	15570.8
ENSMUSG00000046314	Stxbp6	-0.605521	4.2967e-05	0.00252463	344.762	475.142	415.375	269.623	257.357	275.182	281.664
ENSMUSG00000075232	Amd1	-0.525438	4.4112e-05	0.00258092	4254.31	4561.69	6691.67	3257.4	3523.94	3712.36	3868.09
ENSMUSG00000026701	Prdx6	0.274319	4.51715e-05	0.00261222	11011.3	11081.5	11497.8	13865.9	12635.7	13626.2	14043.5
ENSMUSG00000026639	Lamb3	-0.58312	4.52144e-05	0.00261222	725.77	1069.47	993.855	621.449	570.222	562.825	731.505
ENSMUSG00000026014	Raph1	-0.420817	4.49234e-05	0.00261222	5441.17	5777.92	6723.2	4189.02	4888.94	4910.7	3870.82
ENSMUSG00000051067	Lingo3	0.491342	4.58208e-05	0.00263622	716.497	651.901	516.5	940.393	881.405	853.583	864.133
ENSMUSG00000030729	Pgm2l1	-0.45554	4.66919e-05	0.00267519	691.209	718.388	800.304	495.405	541.627	579.44	529.145
ENSMUSG00000038132	Rbm24	-0.281712	4.74955e-05	0.00270999	10823.3	10896.6	11171.6	8390.1	9566.78	9030.12	9084.34
ENSMUSG00000014453	Blk	0.807922	5.1118e-05	0.00289277	244.452	215.679	157.669	428.547	341.46	419.523	254.318
ENSMUSG00000031442	Mcf2l	-0.510336	5.241e-05	0.00295378	3037.11	3643.02	3549.17	2580.05	1773.74	2521.29	2707.25
ENSMUSG00000030592	Ryr1	1.26152	5.26816e-05	0.00295702	42.1469	30.0004	26.0969	88.7784	77.3753	87.2275	61.5285
ENSMUSG00000001349	Cnn1	-0.817513	5.66635e-05	0.00316765	330.432	214.057	256.619	113.987	164.843	168.224	158.607
ENSMUSG00000021638	Ocln	1.69373	5.70797e-05	0.00317805	18.5446	21.0814	13.0484	72.3379	70.647	57.1132	27.346
ENSMUSG00000038065	Mturn	-0.549022	5.88983e-05	0.00326614	353.191	420.817	395.802	275.103	270.813	253.375	266.623
ENSMUSG00000025902	Sox17	-0.466622	5.97813e-05	0.00330184	783.933	761.362	705.703	535.958	471.821	579.44	590.673
ENSMUSG00000090290	Tarbp1	-0.598755	6.03514e-05	0.00330687	428.213	407.033	463.219	309.08	303.614	305.296	220.135
ENSMUSG00000039959	Hip1	-0.353341	6.02513e-05	0.00330687	3146.69	3180.86	3135.97	2262.2	2572.73	2751.82	2284.76
ENSMUSG00000075273	Ttc30b	0.382625	6.17072e-05	0.0033678	1166.63	971.365	1183.06	1464.3	1436.49	1442.37	1424.73
ENSMUSG00000028713	Cyp4b1	-0.394221	6.25317e-05	0.00339936	1481.89	1726.24	1662.59	1135.49	1307.81	1163.03	1335.85
ENSMUSG00000020038	Cry1	-0.504695	6.65985e-05	0.00359216	613.659	780.011	742.673	454.852	560.971	480.789	508.635
ENSMUSG00000032411	Tfdp2	-0.344994	6.64493e-05	0.00359216	4573.78	4991.42	5752.18	4021.33	4047.06	3881.62	4125.14
ENSMUSG00000041688	Amot	0.560797	6.83677e-05	0.00367324	1152.3	775.146	758.984	1417.17	1384.34	1352.03	1130.76
ENSMUSG00000083012	Fam220a	0.472033	6.86661e-05	0.00367497	3284.09	2480.31	2338.93	4312.88	3449.93	3443.41	3787.42
ENSMUSG00000023277	Twf2	0.393674	7.0445e-05	0.00375562	9778.08	8766.61	7849.72	12671.2	10695.4	10271	12607.9
ENSMUSG00000009376	Met	1.38101	7.44951e-05	0.00395626	47.2045	24.3247	23.9221	97.5466	90.8318	91.3812	51.9574
ENSMUSG00000024462	Gabbr1	-0.446088	7.79961e-05	0.00412632	827.765	878.931	834.012	530.478	683.762	622.015	649.467
ENSMUSG00000031778	Cx3cl1	0.641137	7.91687e-05	0.00415651	618.717	364.059	417.55	795.717	774.594	709.242	631.692
ENSMUSG00000037989	Wnk2	-0.351081	7.89172e-05	0.00415651	4617.62	5923.06	5278.09	4052.02	4108.46	4073.73	4304.26
ENSMUSG00000032712	Resf1	0.465996	8.11646e-05	0.00424516	1097.51	1199.21	1375.52	1469.78	1519.75	1925.23	1847.22
ENSMUSG00000004951	Hspb1	0.450957	8.25627e-05	0.00430198	5973.9	6515.77	5719.56	8292.56	6780.43	7850.47	10278
ENSMUSG00000028545	Bend5	0.486832	8.31019e-05	0.0043138	376.793	439.466	400.152	562.263	510.508	576.324	628.958
ENSMUSG00000048096	Lmod1	-0.69468	8.44889e-05	0.00436937	488.904	377.843	443.647	188.517	312.865	305.296	270.725
ENSMUSG00000049871	Nlrc3	1.09238	8.52673e-05	0.00439318	63.2204	67.2982	59.8053	186.325	119.427	152.648	82.038
ENSMUSG00000021196	Pfkp	0.378806	8.57284e-05	0.00440051	2580.23	2630.31	2159.52	3548.94	3165.66	2910.7	3159.83
ENSMUSG00000024158	Hagh	0.374961	9.00003e-05	0.00457421	2763.99	2903.55	3356.71	4124.36	3832.6	3446.52	4197.61
ENSMUSG00000039852	Rere	-0.293913	8.95336e-05	0.00457421	3872.46	4201.68	3928.66	3159.85	3211.91	3491.18	3191.28
ENSMUSG00000040883	Tmem205	0.399708	9.01062e-05	0.00457421	2280.15	2275.98	2404.17	3143.41	2724.11	2769.47	3613.77
ENSMUSG00000031502	Col4a1	0.419641	9.0662e-05	0.00458514	25351.4	22420	17132.6	29455.8	29591	29603.3	27110.8
ENSMUSG00000058587	Tmod3	-0.308537	9.10868e-05	0.00458514	2886.22	3183.29	3149.02	2489.08	2573.57	2542.06	2313.47
ENSMUSG00000030087	Klf15	-0.489331	9.13176e-05	0.00458514	2911.51	4459.52	4066.76	2507.72	2632.44	2637.59	3088.73
ENSMUSG00000032845	Alpk2	0.298095	9.25784e-05	0.0046316	9284.96	9695.81	9069.75	12594.5	11464.2	11366.6	10558.3
ENSMUSG00000015745	Plekho1	0.398127	9.86784e-05	0.00491896	2662.84	2517.6	2241.07	3139.03	3042.87	3020.77	3850.32
ENSMUSG00000041012	Cmtm8	-0.538684	0.000100196	0.00497537	585.842	698.929	645.897	511.846	381.83	389.408	493.595
ENSMUSG00000090946	Ccdc71l	-0.435026	0.000100639	0.00497537	1029.23	913.797	1042.79	664.194	682.921	828.661	769.79
ENSMUSG00000021495	Fam193b	-0.343141	0.000100891	0.00497537	2116.62	2163.27	2118.2	1544.31	1683.75	1620.98	1881.4
ENSMUSG00000067818	Myl9	-0.48955	0.000101883	0.00500643	2944.38	2327.87	2503.12	1407.3	1892.33	2027	2059.15
ENSMUSG00000078234	Klhdc7a	0.783881	0.00010383	0.00508397	537.795	330.815	230.522	667.482	667.782	638.63	553.756
ENSMUSG00000026824	Kcnj3	-0.508882	0.000107833	0.00514625	2019.68	2246.79	2291.09	1451.14	1718.24	1822.43	1144.43
ENSMUSG00000074743	Thbd	-0.342112	0.000107204	0.00514625	3629.69	4191.14	4051.54	2934.07	2942.78	3144.34	3472.94
ENSMUSG00000024948	Map4k2	-0.378423	0.000106047	0.00514625	1793.77	1953.27	1760.45	1373.32	1567.69	1458.98	1242.88
ENSMUSG00000106850	Map4k2	-0.378423	0.000106047	0.00514625	1793.77	1953.27	1760.45	1373.32	1567.69	1458.98	1242.88
ENSMUSG00000044811	Cd300c2	0.916218	0.000108083	0.00514625	67.4351	61.6225	64.1548	96.4506	127.837	137.072	124.424
ENSMUSG00000071347	C1qtnf9	-0.331066	0.000105752	0.00514625	2142.75	2344.09	2163.86	1738.3	1635.81	1775.7	1907.38
ENSMUSG00000035849	Krt222	0.31311	0.000106852	0.00514625	1609.17	1654.08	1674.55	2177.81	1919.24	2046.73	2037.28
ENSMUSG00000038594	Cep85l	-0.548941	0.000107974	0.00514625	476.26	499.466	553.471	352.921	407.902	340.602	285.766
ENSMUSG00000097829	Myadm	-0.248006	0.000108704	0.00515802	12371	12843.4	12331.9	10029.8	10776.2	10786.1	10562.4
ENSMUSG00000068566	Myadm	-0.248006	0.000108704	0.00515802	12371	12843.4	12331.9	10029.8	10776.2	10786.1	10562.4
ENSMUSG00000037379	Spon2	1.12577	0.000111136	0.00525538	94.4091	67.2982	47.8442	217.014	148.022	97.6117	150.403
ENSMUSG00000029175	Slc35f6	0.271747	0.000114032	0.00537388	3223.4	3343.02	3342.57	4090.38	3783.82	4101.77	3976.11
ENSMUSG00000050052	Tdrp	0.653396	0.000115	0.00540111	242.766	158.921	232.697	355.113	329.686	334.372	307.642
ENSMUSG00000042289	Hsd3b7	-0.439768	0.000119005	0.00557024	987.924	1341.91	1198.28	825.31	909.159	843.199	890.112
ENSMUSG00000026154	Sdhaf4	0.375925	0.000120484	0.00562044	1497.06	1351.64	1469.04	2043	1631.61	1831.78	1968.91
ENSMUSG00000035637	Grhpr	0.337899	0.000122157	0.00567925	2147.81	2051.38	1864.84	2509.91	2465.07	2436.14	2819.37
ENSMUSG00000036390	Gadd45a	0.485646	0.000123127	0.00568985	543.695	454.871	430.598	695.979	581.996	712.358	683.65
ENSMUSG00000035441	Myo1d	-0.453482	0.000123209	0.00568985	1062.95	1255.15	976.458	766.124	868.79	863.967	706.894
ENSMUSG00000029822	Osbpl3	-0.385608	0.00012482	0.00574503	1588.94	1446.51	1379.87	1003.96	1089.98	1205.61	1211.43
ENSMUSG00000058099	Nfam1	0.652229	0.000127871	0.00586594	132.341	141.083	125.047	212.63	210.259	200.415	213.299
ENSMUSG00000034647	Ankrd12	-0.385987	0.000129863	0.00593759	1534.99	1601.37	1595.17	1051.09	1268.28	1353.06	1151.27
ENSMUSG00000025272	Tro	0.932834	0.000134762	0.00614125	74.1786	63.2441	57.6306	116.179	156.433	116.303	106.649
ENSMUSG00000020899	Pfas	-0.353135	0.000140753	0.00639313	1134.59	1046.77	1069.97	819.83	887.292	865.006	819.012
ENSMUSG00000005667	Mthfd2	0.781482	0.000141889	0.00640262	101.153	77.8389	106.562	177.557	164.843	148.494	161.341
ENSMUSG00000021091	Serpina3n	0.499483	0.000141621	0.00640262	497.334	663.253	546.947	734.34	759.455	785.047	946.171
ENSMUSG00000033960	Jcad	-0.346897	0.000145695	0.00655295	5764.85	6175.22	5701.08	4889.39	4415.44	5159.92	4026.7
ENSMUSG00000031504	Rab20	0.436783	0.000146624	0.00657334	623.774	572.44	539.335	784.757	683.762	823.469	847.726
ENSMUSG00000051817	Sox12	0.379068	0.000148781	0.00664846	1005.63	940.554	1094.98	1181.52	1421.35	1347.87	1315.34
ENSMUSG00000037820	Tgm2	0.324608	0.000149628	0.00666473	14167.3	14852.6	15052.5	20213	17429.6	16237.8	19715.1
ENSMUSG00000033278	Ptprm	-0.280606	0.000150937	0.00668139	7418.7	7384.97	6813.46	5696.06	6136.19	6269.99	5623.7
ENSMUSG00000056492	Adgrf5	-0.283996	0.00015097	0.00668139	16397.7	17357.3	17847	14699.9	13260.6	15166.2	13379
ENSMUSG00000026822	Lcn2	0.93048	0.00015397	0.0067924	57.3198	61.6225	71.7664	135.908	96.7191	140.187	110.751
ENSMUSG00000034105	Tldc1	0.383761	0.000155723	0.00684783	1094.98	951.905	873.157	1252.76	1220.34	1348.91	1263.38
ENSMUSG00000049489	Ccnq	0.372417	0.000158476	0.0069248	632.204	625.955	598.053	815.446	773.753	785.047	834.053
ENSMUSG00000046743	Fat4	-0.414465	0.000158065	0.0069248	1444.8	1328.94	1254.82	957.93	1051.29	1147.46	869.602
ENSMUSG00000027861	Casq2	0.246574	0.000159055	0.00692819	54923.3	52027.2	56153.9	67474.9	61313.2	64785.1	64432.6
ENSMUSG00000034652	Cd300a	0.821923	0.000161908	0.00703026	100.31	85.9472	121.785	138.1	209.418	200.415	173.647
ENSMUSG00000055044	Pdlim1	0.313764	0.000163607	0.00708176	2681.39	3150.04	3045.72	3806.51	3473.48	3597.09	3838.01
ENSMUSG00000045114	Prrt2	-0.62479	0.000165666	0.00714849	311.044	243.247	251.182	179.749	173.253	164.071	180.484
ENSMUSG00000019916	P4ha1	0.366368	0.000166233	0.00715063	2424.29	2207.87	2283.48	3406.46	2628.24	2793.36	3064.12
ENSMUSG00000026939	Tmem141	0.33425	0.000169415	0.00724236	1126.17	1193.53	1177.62	1521.29	1405.37	1383.18	1573.76
ENSMUSG00000037905	Bri3bp	0.341048	0.000172512	0.0073256	2189.11	1881.11	2019.24	2421.13	2565.16	2446.52	2856.29
ENSMUSG00000019848	Popdc3	0.388123	0.000171909	0.0073256	862.326	1044.34	914.477	1215.5	1241.37	1130.84	1339.95
ENSMUSG00000051323	Pcdh19	-0.472487	0.000172954	0.0073256	746	789.741	624.15	497.597	464.252	577.363	541.451
ENSMUSG00000032122	Slc37a2	0.520857	0.00017369	0.00733429	293.342	283.788	352.308	501.981	412.107	435.099	425.23
ENSMUSG00000028917	Plekhm2	-0.307487	0.000177773	0.00748379	6185.48	7123.07	6381.77	5123.94	5413.74	4944.97	5737.19
ENSMUSG00000023032	Slc4a8	-0.725013	0.000181439	0.00760099	214.106	305.68	295.764	139.196	157.274	204.569	155.872
ENSMUSG00000037679	Inf2	-0.417833	0.000181657	0.00760099	1604.95	1735.97	1562.55	1001.77	1241.37	1247.15	1408.32
ENSMUSG00000041351	Rap1gap	-0.624389	0.000184936	0.00771478	906.159	1435.16	1121.08	796.813	569.381	687.436	947.539
ENSMUSG00000028396	2310002L09Rik	0.432031	0.000185495	0.00771482	1882.28	1900.57	2072.53	3279.32	2493.67	2504.67	2250.57
ENSMUSG00000039911	Spsb1	-0.357794	0.000186156	0.00771904	1931.17	2450.3	2044.25	1628.7	1682.91	1662.51	1714.59
ENSMUSG00000001416	Cct3	0.293439	0.000187299	0.0077432	5293.65	5280.07	5333.55	6541.1	5909.11	6396.68	7156.45
ENSMUSG00000032334	Loxl1	0.440765	0.000189866	0.00780513	1707.79	1611.91	1192.84	2095.61	2082.4	1824.51	2174.01
ENSMUSG00000030655	Smg1	-0.43711	0.000189928	0.00780513	6269.77	6193.06	6690.58	5098.73	5156.39	5106.96	3490.72
ENSMUSG00000086596	Susd5	-1.149	0.000206013	0.00844104	217.478	143.516	123.96	48.2253	109.335	85.1506	46.4882
ENSMUSG00000020444	Guk1	0.318652	0.000208821	0.00851774	3566.47	3180.86	3350.18	4310.68	3864.56	3987.54	4636.51
ENSMUSG00000051495	Irf2bp2	-0.603911	0.000209119	0.00851774	1453.23	1793.54	1699.56	692.691	1084.09	1262.72	1301.67
ENSMUSG00000026605	Cenpf	-1.40878	0.000213341	0.00865934	1713.69	4199.25	3014.19	866.959	1426.4	1370.72	817.645
ENSMUSG00000040651	Fam208a	-0.364505	0.00021385	0.00865934	1501.27	1329.75	1489.7	1160.7	1160.63	1166.15	980.354
ENSMUSG00000028060	Khdc4	-0.335594	0.00022106	0.00892513	2247.27	2444.63	2747.78	2080.26	1967.18	1963.66	1843.12
ENSMUSG00000090077	Lime1	-0.360459	0.000225026	0.00903245	1078.96	1003.8	971.021	768.317	784.686	763.24	860.031
ENSMUSG00000032348	Gsta4	0.333264	0.00022645	0.00906324	4013.23	3738.7	4520.19	5590.85	4764.47	4869.16	5388.53
ENSMUSG00000025571	Tnrc6c	-0.288057	0.000232564	0.00928105	3650.77	3424.91	3657.91	2833.24	3117.72	3027	2734.6
ENSMUSG00000074364	Ehd2	-0.279321	0.000236448	0.00938182	7408.58	8507.15	7346.27	6214.49	6607.17	6416.41	6319.66
ENSMUSG00000048440	Cyp4f16	0.523564	0.000239559	0.00946313	229.279	211.625	229.435	350.729	312.865	307.373	313.112
ENSMUSG00000066043	Phactr4	-0.317259	0.000239868	0.00946313	1656.37	1768.4	1529.93	1296.6	1333.88	1315.68	1360.46
ENSMUSG00000028098	Rnf115	0.461435	0.000241591	0.00950395	1507.17	1013.53	1237.43	1939.97	1713.19	1698.86	1545.05
ENSMUSG00000035967	Ints6l	-0.371316	0.000243239	0.0095416	1066.32	1034.61	1004.73	736.532	786.368	896.158	782.095
ENSMUSG00000022228	Zscan26	-0.303295	0.000245859	0.00961706	2834.8	2739.77	2927.2	2344.41	2259.86	2482.87	2093.34
ENSMUSG00000111773	Pde4c	-0.508715	0.000248585	0.0096962	551.282	569.197	443.647	329.905	343.142	407.062	389.68
ENSMUSG00000031842	Pde4c	-0.508715	0.000248585	0.0096962	551.282	569.197	443.647	329.905	343.142	407.062	389.68
ENSMUSG00000021598	Med10	0.383005	0.000253265	0.00985093	594.271	639.739	617.626	836.27	727.496	815.161	844.991
ENSMUSG00000040666	Sh3bgr	0.275729	0.000254928	0.00988779	8691.54	8754.45	9005.59	11258.4	9837.59	10201.5	11406
ENSMUSG00000015501	Hivep2	-0.370113	0.000259734	0.010046	1921.06	2327.87	2328.06	1740.49	1776.27	1778.82	1482.15
ENSMUSG00000022041	Chrna2	1.05964	0.000260884	0.0100623	136.556	47.8385	143.533	196.189	248.946	279.336	181.851
ENSMUSG00000032802	Srxn1	0.317661	0.000263991	0.0101537	1370.62	1264.07	1273.31	1571.71	1529	1717.55	1680.41
ENSMUSG00000004655	Aqp1	-0.456857	0.000266975	0.0102141	20493.5	29602.3	27631.1	19414	14933.4	20264.8	20899.2
ENSMUSG00000030089	Slc41a3	0.959809	0.00026704	0.0102141	3032.89	1834.89	1513.62	4316.16	4042.86	4064.38	4129.24
ENSMUSG00000029287	Tgfbr3	-0.341591	0.00027077	0.0103281	3777.21	3701.4	3654.65	2645.81	2983.99	3388.37	2692.21
ENSMUSG00000019726	Lyst	-0.513886	0.000278961	0.0106113	715.655	722.443	717.664	563.359	554.242	524.403	365.069
ENSMUSG00000022799	Arhgap31	-0.299111	0.000281498	0.0106784	4494.55	4440.06	4038.49	3491.95	3577.76	3788.16	3198.11
ENSMUSG00000030203	Dusp16	-0.360525	0.000283205	0.0107137	1882.28	1789.48	2017.07	1307.56	1427.24	1672.9	1498.56
ENSMUSG00000041616	Nppa	1.31048	0.000285321	0.0107642	11019.7	8292.28	4825.74	23384.9	16152.9	14264.8	26025.2
ENSMUSG00000022037	Clu	0.328556	0.000294569	0.0110829	29370.5	25648.7	26111	34726.6	31584.2	30742.5	38797.1
ENSMUSG00000002748	Baz1b	-0.239113	0.000296851	0.0111384	5664.54	5475.48	5480.34	4520.02	4719.05	4835.93	4700.78
ENSMUSG00000020823	Sec14l1	-0.275243	0.000304595	0.011398	5712.59	6094.95	5248.73	4617.57	4550.84	4719.63	4912.71
ENSMUSG00000024481	Lvrn	-0.923627	0.000307556	0.0114777	101.996	150.813	189.202	77.8181	86.6266	80.9969	62.8958
ENSMUSG00000015850	Adamtsl4	-0.416375	0.000311992	0.0116118	3304.32	4819.53	3827.54	2688.56	3156.41	2899.27	3198.11
ENSMUSG00000026012	Cd28	-0.514088	0.000316842	0.0117411	375.107	390.005	430.598	287.16	301.091	290.758	232.441
ENSMUSG00000068115	Ninl	0.762455	0.000317165	0.0117411	155.101	120.002	89.1643	208.246	238.854	199.377	179.116
ENSMUSG00000029167	Ppargc1a	-0.304927	0.000318569	0.0117615	6082.64	6579.82	7239.7	5624.82	5565.13	5418.49	4862.12
ENSMUSG00000001506	Col1a1	0.450883	0.000330942	0.0121857	4288.03	3953.57	2683.63	4993.51	5188.35	4546.21	5193
ENSMUSG00000040139	9430038I01Rik	0.551652	0.000335946	0.0123371	254.567	238.382	232.697	351.825	312.865	327.103	432.067
ENSMUSG00000038068	Rnf144b	-0.357989	0.000337237	0.0123517	1515.6	1681.65	1865.93	1350.31	1422.19	1279.34	1207.33
ENSMUSG00000022442	Ttll1	-0.351211	0.000339278	0.0123935	3604.4	4169.25	3716.63	3052.44	2813.26	2691.59	3462
ENSMUSG00000060798	Intu	-0.334413	0.000340241	0.0123959	3171.13	3257.88	2885.88	2437.57	2532.36	2725.86	2150.76
ENSMUSG00000116357	Intu	-0.334413	0.000340241	0.0123959	3171.13	3257.88	2885.88	2437.57	2532.36	2725.86	2150.76
ENSMUSG00000044835	Ankrd45	0.681792	0.000341332	0.0124029	171.959	128.921	141.358	267.431	198.484	269.99	210.564
ENSMUSG00000031960	Aars	0.271974	0.000342617	0.012417	3620.42	3660.05	3594.84	4554	4247.23	4051.92	4662.49
ENSMUSG00000024598	Fbn2	1.12956	0.00034408	0.0124373	60.6915	40.5411	45.6695	139.196	114.381	117.342	56.0593
ENSMUSG00000073418	C4b	0.482648	0.000353081	0.0127293	819.336	645.414	663.295	1002.87	1204.36	910.696	842.256
ENSMUSG00000021775	Nr1d2	-0.284231	0.000354529	0.0127483	8859.28	9473.65	10356.1	7798.25	7944.42	8370.72	7289.07
ENSMUSG00000002028	Kmt2a	-0.412259	0.000362178	0.0129558	4060.43	3857.89	3560.05	2813.51	3232.94	3213.92	2232.8
ENSMUSG00000030889	Vwa3a	0.490879	0.000362134	0.0129558	458.558	350.275	418.637	658.714	515.555	592.939	531.88
ENSMUSG00000007655	Cav1	-0.26218	0.000363545	0.0129711	15389.5	17544.6	16482.3	13432.9	13125.2	13739.4	14649.2
ENSMUSG00000019789	Hey2	-0.546766	0.000373965	0.0133085	377.636	317.842	351.22	197.285	243.9	263.759	250.216
ENSMUSG00000026678	Rgs5	-0.332146	0.000375971	0.0133188	6125.63	6556.31	6844.99	5577.69	5309.46	5449.64	4335.71
ENSMUSG00000028116	Myoz2	0.328439	0.000376183	0.0133188	45727.7	52099.4	54904.5	67204.1	58340.1	58615.8	71548
ENSMUSG00000025612	Bach1	-0.409551	0.000380648	0.0134081	2284.36	2246.79	2574.89	1878.59	1963.82	1894.08	1386.44
ENSMUSG00000033880	Lgals3bp	0.468487	0.000381847	0.0134161	780.561	764.605	589.354	1014.92	1157.26	894.082	872.337
ENSMUSG00000029177	Cenpa	0.311773	0.000387989	0.0135973	1843.51	1838.13	1671.29	2014.5	2208.56	2244.03	2399.61
ENSMUSG00000028158	Mttp	0.587306	0.000397491	0.0137907	614.502	386.762	393.628	775.989	615.638	787.124	618.019
ENSMUSG00000022822	Abcc5	-0.255956	0.000396067	0.0137907	2922.47	2755.17	2822.81	2363.04	2393.59	2430.95	2301.17
ENSMUSG00000017679	Ttpal	-0.347671	0.000394548	0.0137907	1167.47	1311.91	1218.94	963.41	962.144	1062.31	884.643
ENSMUSG00000042828	Trim72	0.346993	0.000397502	0.0137907	21462	16931.6	16313.8	22791.9	23516.2	21310.5	25166.5
ENSMUSG00000031376	Atp2b3	1.42436	0.000402086	0.0139148	23.6023	16.2164	38.0579	103.027	77.3753	42.5753	51.9574
ENSMUSG00000036995	Asap3	0.429485	0.000407554	0.0140688	1298.97	900.823	986.244	1407.3	1328.84	1525.44	1463.01
ENSMUSG00000005611	Mrvi1	-0.438834	0.000413328	0.0142293	1235.75	1022.45	961.234	698.171	756.932	927.311	786.197
ENSMUSG00000020407	Upp1	0.745395	0.000416015	0.0142293	121.383	145.137	120.698	214.822	163.161	204.569	288.5
ENSMUSG00000038175	Mylip	-0.398109	0.000416318	0.0142293	1206.24	1644.35	1510.36	1054.38	1114.37	1185.88	1055.56
ENSMUSG00000044349	Snhg11	-1.47773	0.000416327	0.0142293	43.8328	51.8926	69.5916	17.5365	18.5028	31.1527	10.9384
ENSMUSG00000041992	Rapgef5	-0.384195	0.000428609	0.0146129	1500.43	1658.13	1855.05	1239.61	1372.57	1398.75	1102.04
ENSMUSG00000036242	Armh4	-0.39387	0.000438452	0.0149046	1171.68	1340.29	1557.11	965.602	1104.28	1084.11	968.048
ENSMUSG00000044456	Rin3	-0.435621	0.000439323	0.0149046	922.174	1237.31	966.671	778.181	677.874	806.854	824.482
ENSMUSG00000001424	Snd1	-0.256836	0.000441176	0.0149155	4684.21	4546.28	4173.32	3707.87	3730.83	3653.17	3872.19
ENSMUSG00000028631	Kcnq4	0.62728	0.000441806	0.0149155	201.462	147.57	185.94	283.872	283.429	310.488	220.135
ENSMUSG00000042659	Arrdc4	0.469228	0.000444462	0.0149686	685.309	519.737	665.47	842.847	1025.22	811.008	765.688
ENSMUSG00000027074	Slc43a3	-0.401589	0.000448874	0.0150804	3801.65	5223.32	5618.44	3770.34	3463.38	3598.13	3948.76
ENSMUSG00000058806	Col13a1	0.805393	0.000456083	0.0152318	84.2938	75.4065	91.339	149.06	120.268	128.764	188.687
ENSMUSG00000006235	Epor	0.708729	0.000456688	0.0152318	97.7808	111.083	126.135	196.189	150.545	209.761	172.28
ENSMUSG00000040147	Maob	-0.338534	0.000456578	0.0152318	3804.18	4395.47	4950.79	3692.52	3614.77	3308.41	3243.23
ENSMUSG00000026042	Col5a2	0.368385	0.000462112	0.0153755	1831.7	1622.46	1353.77	2217.27	2055.49	1937.7	2072.83
ENSMUSG00000020186	Csrp2	-0.422424	0.000463254	0.0153765	552.125	595.954	637.198	411.011	492.006	422.638	447.107
ENSMUSG00000015711	Prune1	0.256	0.000464367	0.0153765	2216.08	2065.97	2139.94	2538.4	2545.81	2525.44	2617.01
ENSMUSG00000052727	Map1b	-0.421763	0.00046984	0.0155205	817.65	822.985	724.188	601.72	618.161	643.822	486.759
ENSMUSG00000036905	C1qb	0.506922	0.000474578	0.015608	428.213	694.064	599.14	827.502	746.839	814.123	875.072
ENSMUSG00000038530	Rgs4	-0.381827	0.000475784	0.015608	1280.42	1182.18	1178.71	795.717	928.503	934.58	1071.96
ENSMUSG00000039218	Srrm2	-0.335234	0.000476921	0.015608	17316.5	15670.8	15706	12635	14497.8	13551.4	10768.9
ENSMUSG00000048458	Inka2	-0.362189	0.000477013	0.015608	2446.21	1945.97	2021.42	1538.83	1592.92	1672.9	1854.06
ENSMUSG00000079487	Med12	-0.340173	0.000489329	0.0159732	2464.75	2561.39	2822.81	2309.33	2102.59	2060.23	1787.06
ENSMUSG00000013033	Adgrl1	-0.347631	0.000495963	0.0161516	1734.77	1714.08	1486.43	1231.94	1402.01	1365.53	1169.04
ENSMUSG00000027076	Timm10	0.348392	0.000497169	0.0161527	2038.22	1969.49	2002.93	2808.03	2208.56	2364.49	2830.31
ENSMUSG00000030016	Zfp638	-0.287956	0.000499539	0.0161916	2837.33	2804.63	2968.52	2274.26	2396.95	2561.79	2163.07
ENSMUSG00000026308	Klhl30	0.333427	0.000502035	0.0162344	2965.46	2504.63	2228.02	3268.36	3244.71	3162	3265.11
ENSMUSG00000044345	Marveld1	-0.270102	0.000506738	0.0163482	2476.55	2579.23	2520.52	1978.33	2035.31	2162	2205.45
ENSMUSG00000040761	Spen	-0.36914	0.000515598	0.0165567	2794.34	2830.58	2592.29	2061.63	2445.73	2220.15	1747.41
ENSMUSG00000036863	Syde2	-0.343912	0.000531061	0.0170137	2025.58	1941.92	2184.52	1555.27	1701.41	1794.39	1402.85
ENSMUSG00000007476	Lrrc8a	-0.345066	0.000533364	0.0170479	2638.4	3196.26	2802.15	2092.32	2072.31	2387.33	2521.3
ENSMUSG00000022885	St6gal1	0.347893	0.000537264	0.0171329	802.477	684.334	725.275	954.642	899.067	924.196	978.986
ENSMUSG00000027858	Tspan2	-0.48215	0.000547749	0.0173869	799.948	842.444	668.732	529.382	595.453	640.707	437.536
ENSMUSG00000001870	Ltbp1	-0.264836	0.000550577	0.0174366	3950.85	4367.09	4288.58	3254.11	3589.54	3632.4	3511.23
ENSMUSG00000008318	Relt	0.642389	0.000555192	0.0175425	203.148	163.786	123.96	253.183	275.86	232.607	263.889
ENSMUSG00000019082	Slc25a22	0.442215	0.000557509	0.0175755	2411.65	1789.48	2945.68	3144.51	3461.7	3266.88	3062.75
ENSMUSG00000032060	Cryab	0.25332	0.000564453	0.0175936	85912.3	82519.8	87500.6	98652.5	94428.1	101997	111674
ENSMUSG00000032855	Pkd1	-0.317143	0.00056181	0.0175936	5071.96	4920.88	4951.88	3905.15	4317.03	4363.45	3399.11
ENSMUSG00000028251	Tstd3	0.34567	0.000559942	0.0175936	1209.62	1255.96	1347.25	1788.72	1413.78	1574.25	1685.88
ENSMUSG00000027253	Lrp4	-0.424928	0.000563336	0.0175936	729.984	999.744	867.721	641.177	693.013	647.975	594.775
ENSMUSG00000057315	Arhgap24	0.370686	0.000564099	0.0175936	922.174	855.417	986.244	1256.05	1322.11	1125.65	1051.45
ENSMUSG00000020676	Ccl11	-0.976009	0.000572154	0.0177935	112.954	240.003	234.872	81.1062	80.7394	143.302	92.9764
ENSMUSG00000027550	Lrrcc1	0.418389	0.000577102	0.017907	861.483	779.2	745.935	1230.84	1150.54	921.081	948.906
ENSMUSG00000031636	Pdlim3	-0.464245	0.000579664	0.0179462	563.926	689.199	699.178	405.531	550.037	466.252	460.78
ENSMUSG00000036459	Wtip	-0.525202	0.000586656	0.018122	528.522	548.927	422.987	287.16	325.481	369.678	412.924
ENSMUSG00000029309	Sparcl1	-0.22252	0.000590732	0.0181495	23840	22582.2	21686.5	18856.1	19363.2	19671.9	19946.2
ENSMUSG00000027605	Acss2	0.284774	0.00059149	0.0181495	1896.61	2113.81	2180.18	2539.5	2397.79	2641.75	2473.44
ENSMUSG00000030022	Adamts9	0.356579	0.000589577	0.0181495	861.483	830.282	790.517	1051.09	1011.77	1201.45	973.517
ENSMUSG00000068270	Shroom4	-0.444597	0.000602333	0.0184413	987.081	1011.91	987.331	655.426	823.374	852.545	587.939
ENSMUSG00000056602	Fry	-0.396375	0.000627782	0.0191356	5842.4	6496.31	7418.03	4623.05	5698.86	5580.48	4100.53
ENSMUSG00000008540	Mgst1	0.512817	0.000630201	0.019167	1335.21	1976.78	2087.75	3101.76	1985.68	2620.98	2563.69
ENSMUSG00000031748	Gnao1	0.316465	0.000636169	0.0192197	1064.63	1189.48	1016.69	1385.38	1391.91	1282.45	1375.5
ENSMUSG00000025453	Nnt	-0.22599	0.000634615	0.0192197	74840.3	73934	79072.4	64077.2	69046.5	64508.9	62104.1
ENSMUSG00000026923	Notch1	-0.32892	0.000637358	0.0192197	3230.98	2830.58	2665.14	2292.89	2407.04	2506.75	2053.68
ENSMUSG00000027305	Ndufaf1	0.264354	0.000637501	0.0192197	2660.31	2426.79	2537.92	3239.86	2923.44	2964.7	3085.99
ENSMUSG00000052151	Plpp2	0.753615	0.00064257	0.0193303	93.5661	79.4606	111.999	168.789	134.566	143.302	194.157
ENSMUSG00000025537	Phkg1	-0.462422	0.000644938	0.0193593	1064.63	1526.78	1208.07	747.492	962.144	1018.69	948.906
ENSMUSG00000033998	Kcnk1	1.3778	0.000659423	0.0197512	20.2305	19.4597	19.5726	56.9935	61.3956	26.999	60.1612
ENSMUSG00000025934	Gsta3	-0.671381	0.000672059	0.0200844	389.437	706.226	731.799	402.243	290.157	392.524	447.107
ENSMUSG00000033910	Gucy1a1	-0.4138	0.000673457	0.0200844	1687.56	1454.61	1336.38	1057.67	1150.54	1323.99	947.539
ENSMUSG00000006958	Chrd	-0.735176	0.000676556	0.0201334	187.975	271.625	181.591	103.027	151.386	116.303	143.566
ENSMUSG00000044881	Coa4	0.409565	0.000680889	0.0202187	366.678	385.141	342.521	473.485	459.205	502.596	507.268
ENSMUSG00000026034	Clk1	-0.344904	0.000710806	0.0210618	3722.42	4838.99	5092.15	3413.04	3724.95	3562.83	3628.81
ENSMUSG00000026950	Neb	1.2036	0.000752662	0.0222543	198.933	405.411	316.424	704.747	942.801	739.357	438.903
ENSMUSG00000027187	Cat	0.278004	0.000755017	0.0222762	14008.8	12052.9	14459.8	17437.8	16227.8	16639.7	15196.2
ENSMUSG00000053063	Clec12a	0.634251	0.000758409	0.0223286	131.498	150.813	156.581	280.584	226.239	186.916	213.299
ENSMUSG00000041378	Cldn5	0.394394	0.00076466	0.022417	798.262	718.388	652.422	835.174	967.191	920.042	1085.64
ENSMUSG00000021974	Fgf9	0.50191	0.000764002	0.022417	418.94	303.247	354.482	585.28	536.581	454.829	453.943
ENSMUSG00000024232	Bambi	0.338166	0.000768786	0.0224702	774.66	707.848	692.654	894.36	857.856	964.694	954.375
ENSMUSG00000000131	Xpo6	-0.30806	0.000769729	0.0224702	1899.14	2250.03	2272.6	1659.39	1793.93	1797.51	1659.9
ENSMUSG00000040740	Slc25a34	0.233417	0.000775669	0.0225959	11753.1	12963.4	13306.1	14695.6	15347.2	15040.5	14508.4
ENSMUSG00000033039	Micall1	-0.218786	0.000791484	0.0229677	5087.13	5163.32	5228.07	4464.13	4440.67	4530.64	4294.69
ENSMUSG00000046230	Vps13a	-0.328774	0.000791759	0.0229677	2969.67	2837.07	3155.55	2564.71	2430.59	2526.48	1983.95
ENSMUSG00000028248	Pnisr	-0.29578	0.000802463	0.0232294	3766.25	3806	4133.09	3225.61	3374.23	3342.68	2760.58
ENSMUSG00000026768	Itga8	-0.55982	0.000808045	0.023342	494.805	357.573	415.375	252.087	349.03	298.027	243.379
ENSMUSG00000002265	Peg3	-0.557915	0.000822376	0.023657	321.159	394.06	422.987	244.415	308.66	265.836	206.462
ENSMUSG00000023963	Cyp39a1	-0.421755	0.000821403	0.023657	495.648	540.008	556.733	362.786	386.035	451.714	382.844
ENSMUSG00000021737	Psmd6	0.253818	0.000825446	0.023696	3105.38	3031.66	3320.83	3849.25	3517.21	3754.93	3915.95
ENSMUSG00000038463	Olfml2b	-0.433975	0.000849315	0.0243306	454.344	567.576	513.238	406.627	391.081	369.678	345.927
ENSMUSG00000035847	Ids	-0.317361	0.000853574	0.0243534	2122.52	1989.76	2094.27	1863.25	1641.7	1682.24	1449.34
ENSMUSG00000031824	6430548M08Rik	0.298864	0.00085364	0.0243534	1073.9	986.771	1033	1315.24	1322.95	1226.38	1205.96
ENSMUSG00000074634	Tmem267	-1.58255	0.00085576	0.0243636	386.066	299.193	426.249	138.1	197.643	48.8058	109.384
ENSMUSG00000043639	Rbm20	-0.256755	0.000858084	0.0243795	17186.7	18143	17533.8	14339.4	15886.3	15447.6	13310.7
ENSMUSG00000003283	Hck	0.811913	0.000862361	0.0244507	67.4351	74.5956	60.8927	126.043	113.54	93.458	144.934
ENSMUSG00000029649	Pomp	0.269565	0.000874197	0.0247355	3896.9	3697.35	3837.33	4650.45	4264.05	4381.1	5086.35
ENSMUSG00000020451	Limk2	0.335952	0.000895092	0.0252749	1336.06	1364.61	1253.74	1810.64	1787.2	1632.4	1420.62
ENSMUSG00000040339	Fam102b	-0.365092	0.000898147	0.0253094	958.421	1204.07	1071.06	894.36	821.692	872.275	757.484
ENSMUSG00000055407	Map6	-0.491089	0.000912819	0.0256705	473.731	388.384	366.443	293.736	329.686	275.182	265.256
ENSMUSG00000051339	2900026A02Rik	-0.292276	0.000916683	0.0257267	2844.92	2923.01	2537.92	2072.59	2409.57	2362.41	2198.62
ENSMUSG00000027716	Trpc3	-0.490785	0.0009191	0.0257422	560.554	586.224	427.336	324.425	412.107	407.062	350.029
ENSMUSG00000025006	Sorbs1	-0.238511	0.000931429	0.0260348	42394.7	42303	44035.2	37799.9	38655.7	35881.6	33140.6
ENSMUSG00000021270	Hsp90aa1	0.398218	0.000941162	0.0261611	3981.2	3144.37	3357.8	5702.64	3885.58	4316.72	4520.29
ENSMUSG00000014905	Dnajb9	-0.251894	0.000941632	0.0261611	2371.19	2246.79	2472.68	1968.47	2012.6	2005.19	1948.4
ENSMUSG00000012428	Steap4	-0.297997	0.000939718	0.0261611	2293.63	2142.19	2023.59	1591.43	1808.23	1892.01	1713.23
ENSMUSG00000035969	Rusc2	-0.276475	0.000947573	0.0262206	3155.96	3754.92	3182.73	2813.51	2740.93	2758.05	2802.96
ENSMUSG00000075229	Ccdc58	0.334691	0.000946793	0.0262206	670.136	622.711	614.364	816.542	755.25	796.47	843.624
ENSMUSG00000025666	Tmem47	-0.386619	0.000952567	0.0263061	1082.33	1217.85	1442.94	876.823	1074.84	934.58	924.294
ENSMUSG00000046947	Adck2	0.351147	0.000955467	0.0263335	504.92	492.169	542.597	670.77	633.3	639.668	674.079
ENSMUSG00000021622	Ckmt2	0.275788	0.000977193	0.0268787	92751.9	102207	116229	130838	118984	122140	130354
ENSMUSG00000000325	Arvcf	0.303347	0.000982636	0.0269211	1212.99	1223.53	1142.83	1613.36	1454.15	1348.91	1476.68
ENSMUSG00000098615	Arvcf	0.303347	0.000982636	0.0269211	1212.99	1223.53	1142.83	1613.36	1454.15	1348.91	1476.68
ENSMUSG00000028826	Maco1	-0.310285	0.000981079	0.0269211	1991.02	2240.3	2368.29	1641.85	1686.28	1850.47	1919.69
ENSMUSG00000027173	Depdc7	0.980567	0.000989841	0.0270648	40.461	43.7844	45.6695	96.4506	74.8521	109.034	60.1612
ENSMUSG00000026107	Nabp1	0.368176	0.000993596	0.0271138	2397.32	1904.62	1965.96	2698.42	2485.26	3172.38	2431.06
ENSMUSG00000024620	Pdgfrb	-0.332736	0.00102557	0.0278896	6010.15	6244.14	4813.78	4044.35	4656.81	4955.35	4416.38
ENSMUSG00000048915	Efna5	-0.396088	0.00103211	0.0279988	622.088	519.737	565.432	402.243	451.636	451.714	422.496
ENSMUSG00000025171	Ubtd1	0.356277	0.0010363	0.0280025	729.142	709.469	652.422	888.88	902.431	791.278	992.659
ENSMUSG00000040111	Gramd1b	0.460821	0.00103624	0.0280025	936.504	934.067	919.914	1496.08	1412.1	1305.3	901.05
ENSMUSG00000021835	Bmp4	-0.487176	0.00104137	0.0280296	419.783	561.9	429.511	332.097	344.824	293.873	374.64
ENSMUSG00000058173	Smco4	0.372425	0.00103965	0.0280296	817.65	754.875	744.848	1037.94	1006.72	839.045	1121.19
ENSMUSG00000038145	Snrk	-0.22882	0.00106279	0.0284951	6191.38	6570.09	6482.9	5347.53	5364.96	5842.16	5339.3
ENSMUSG00000029169	Dhx15	-0.253619	0.00110053	0.0294498	3670.15	3564.37	3714.45	3143.41	3179.11	3145.38	2768.78
ENSMUSG00000058740	Kcnt1	-1.07474	0.00111545	0.0297914	90.1944	88.3796	86.9895	29.5928	41.2107	67.4974	28.7133
ENSMUSG00000005125	Ndrg1	-0.363419	0.0011222	0.0299139	2573.49	2565.44	2337.84	1660.48	1718.24	2122.54	2256.04
ENSMUSG00000027800	Tm4sf1	0.259883	0.00112734	0.0299929	3081.78	2822.47	2691.24	3644.3	3281.72	3386.29	3416.88
ENSMUSG00000016664	Pacsin2	0.314865	0.0011305	0.0300192	15044.8	12216.7	11218.4	17123.3	16208.4	15294.9	15197.5
ENSMUSG00000051331	Cacna1c	-0.287617	0.00115211	0.0304981	18099.6	16111.8	16157.2	14092.7	14970.4	14114.2	11834
ENSMUSG00000026019	Wdr12	0.318557	0.00115296	0.0304981	829.451	774.335	836.187	1075.2	927.662	1005.19	1051.45
ENSMUSG00000029178	Klf3	-0.396618	0.00116194	0.0305602	1365.56	1295.69	1304.84	972.178	1069.8	1179.65	788.932
ENSMUSG00000024949	Sf1	-0.233127	0.00116163	0.0305602	5141.92	5263.05	4769.2	4185.74	4493.65	4213.92	4322.03
ENSMUSG00000106722	Sf1	-0.233127	0.00116163	0.0305602	5141.92	5263.05	4769.2	4185.74	4493.65	4213.92	4322.03
ENSMUSG00000045316	Fahd1	0.242875	0.00116135	0.0305602	2682.23	2704.9	2673.84	3193.83	3016.79	3111.11	3404.58
ENSMUSG00000054252	Fgfr3	-0.383829	0.00117111	0.0305923	603.544	724.064	733.974	508.558	497.893	526.48	575.633
ENSMUSG00000038508	Gdf15	0.991839	0.00116836	0.0305923	37.0893	53.5143	31.5337	76.7221	79.0573	67.4974	103.915
ENSMUSG00000031781	Ciapin1	0.314523	0.00117203	0.0305923	1663.96	1478.94	1590.82	2113.14	1710.67	1941.85	2089.23
ENSMUSG00000025060	Slk	-0.264238	0.00117701	0.0306646	11447.1	11297.2	12256.8	10578.9	9814.88	9854.63	8600.31
ENSMUSG00000058351	Smim4	0.390506	0.00118228	0.0307438	576.57	508.386	574.131	738.724	653.484	674.974	836.787
ENSMUSG00000019978	Epb41l2	-0.262977	0.0011862	0.0307878	2847.45	3121.67	2735.82	2336.73	2402.84	2572.17	2362.69
ENSMUSG00000022136	Dnajc3	-0.230191	0.00119947	0.0310737	3134.89	3051.12	3233.84	2675.41	2733.36	2587.75	2708.62
ENSMUSG00000022475	Hdac7	-0.312197	0.00121021	0.0312347	3370.91	3762.21	2939.16	2635.95	2875.5	2489.1	2820.74
ENSMUSG00000045854	Lyrm2	0.270368	0.00122186	0.0314767	1329.31	1313.53	1284.18	1627.6	1483.59	1558.67	1651.7
ENSMUSG00000027834	Serpini1	-0.50056	0.00122847	0.0315879	436.642	619.468	700.266	426.355	418.836	373.832	434.801
ENSMUSG00000031849	Comp	0.848176	0.00123277	0.0316396	100.31	115.137	46.7569	167.692	169.889	148.494	147.668
ENSMUSG00000031393	Mecp2	-0.313929	0.00124172	0.0318101	3445.09	3373.83	3872.12	2915.44	2967.17	3143.3	2431.06
ENSMUSG00000043415	Otud1	-0.504082	0.00124436	0.0318187	1014.9	747.578	839.449	441.7	608.91	690.551	706.894
ENSMUSG00000032688	Malt1	-0.390831	0.0012473	0.031835	637.261	747.578	695.916	520.614	527.329	600.208	464.882
ENSMUSG00000019235	Rps6kl1	-0.593673	0.0012552	0.0319775	224.222	291.085	268.58	142.484	158.956	181.724	211.931
ENSMUSG00000041845	Rhod	0.530111	0.00127043	0.0322307	176.174	160.543	162.018	238.934	211.941	247.144	265.256
ENSMUSG00000031776	Arl2bp	0.239885	0.00127214	0.0322307	3767.93	3942.22	4161.36	4684.43	4374.22	4835.93	4797.85
ENSMUSG00000031385	Plxnb3	-0.502258	0.00126784	0.0322307	311.044	313.788	249.008	201.669	211.1	208.723	202.36
ENSMUSG00000040584	Abcb1a	-0.296568	0.00128334	0.0324549	1677.45	1759.48	1579.95	1454.43	1243.89	1435.1	1316.71
ENSMUSG00000030483	Cyp2b10	1.42045	0.00129634	0.0324785	69.1209	17.8381	36.9706	195.093	79.0573	48.8058	120.322
ENSMUSG00000022096	Hr	0.431126	0.00130196	0.0324785	1526.56	1208.94	928.613	1783.24	1603.85	1545.17	1662.64
ENSMUSG00000061315	Naca	-0.225725	0.00130309	0.0324785	30532.1	32899.1	31308.6	26445	28734	27623.1	25214.4
ENSMUSG00000039457	Ppl	-0.544728	0.00130144	0.0324785	563.083	968.122	930.788	481.157	516.396	631.361	622.121
ENSMUSG00000044991	Shld1	-0.874592	0.00129553	0.0324785	1169.16	2053	2255.2	933.817	941.119	874.352	1234.67
ENSMUSG00000027166	Dnajc24	0.442498	0.00129591	0.0324785	251.196	236.76	237.046	335.385	307.819	338.526	333.621
ENSMUSG00000039735	Fnbp1l	-0.303071	0.00129585	0.0324785	1772.7	1609.48	1842	1361.27	1534.89	1452.75	1288
ENSMUSG00000034057	Myrfl	-0.909031	0.00129435	0.0324785	83.4509	123.245	86.9895	52.6094	40.3697	57.1132	60.1612
ENSMUSG00000096472	Cdkn2d	0.376203	0.00131451	0.032704	672.665	656.766	761.158	885.592	844.399	826.584	1063.76
ENSMUSG00000043088	Il17re	0.949812	0.00132131	0.032814	49.7334	43.7844	43.4948	80.0101	61.3956	112.15	101.18
ENSMUSG00000024045	Akap8	-0.250272	0.00133388	0.0330669	3397.04	3188.96	3442.61	2740.07	2819.15	3022.85	2653.93
ENSMUSG00000031503	Col4a2	0.376749	0.00134656	0.0332616	22614.3	19437.8	14269.5	24981.8	24449.7	25412.3	22668.5
ENSMUSG00000017631	Abr	-0.275477	0.00134512	0.0332616	2193.33	2351.38	2199.75	1765.7	1933.54	2003.12	1722.8
ENSMUSG00000037169	Mycn	0.654482	0.00134906	0.033264	213.263	171.083	113.086	223.59	277.542	260.644	287.133
ENSMUSG00000020307	Cdc34	0.267755	0.00136266	0.0334798	5887.92	5587.38	5820.69	7158.17	6530.64	6332.3	7751.22
ENSMUSG00000035258	Abi3bp	-0.436396	0.00136218	0.0334798	566.454	574.873	545.859	406.627	458.364	464.175	328.152
ENSMUSG00000028676	Srsf10	-0.292114	0.00136596	0.0335012	1973.32	2074.08	2381.34	1758.03	1725.8	1855.66	1654.43
ENSMUSG00000044950	Pwwp2a	-0.369599	0.00139013	0.0340337	734.199	672.172	606.752	546.919	504.621	543.095	484.024
ENSMUSG00000066571	4931406P16Rik	-0.343742	0.00140214	0.0342062	1064.63	1075.96	1110.2	783.661	938.595	931.465	754.749
ENSMUSG00000034168	Irf2bpl	-0.350212	0.00140531	0.0342231	2523.76	2333.55	2244.33	1479.64	2031.94	1958.46	1957.97
ENSMUSG00000020456	Ogdh	-0.197154	0.00141278	0.034284	177878	177008	166121	146638	154698	150340	154272
ENSMUSG00000036781	Rps27l	0.324748	0.00141074	0.034284	1685.03	1898.95	2000.76	2610.74	2063.06	2201.46	2452.94
ENSMUSG00000042485	Mustn1	-0.469664	0.0014185	0.0343225	475.417	467.034	396.89	261.951	321.276	366.563	341.825
ENSMUSG00000031204	Asb12	0.417789	0.00141933	0.0343225	400.396	334.059	451.258	549.111	520.601	499.481	538.716
ENSMUSG00000028069	Gpatch4	0.379137	0.00142608	0.0344254	639.79	641.36	657.858	783.661	790.573	776.74	1017.27
ENSMUSG00000070424	Art5	-0.422999	0.00143593	0.0346026	1131.22	1521.91	1536.45	832.982	1108.48	1081	1143.06
ENSMUSG00000054720	Lrrc8c	-0.396641	0.00145295	0.0349519	960.95	818.93	780.731	601.72	597.135	767.394	628.958
ENSMUSG00000041189	Chrnb1	-0.573163	0.00146153	0.035097	338.018	431.357	282.716	236.742	214.464	287.643	205.095
ENSMUSG00000074064	Mlycd	0.297575	0.00147376	0.0353292	6074.21	5136.56	6686.23	6696.74	7540.72	7503.64	7580.31
ENSMUSG00000021983	Atp8a2	0.565599	0.00149003	0.0356574	472.888	257.841	354.482	597.336	561.812	532.711	447.107
ENSMUSG00000024053	Emilin2	-0.355222	0.00149422	0.0356958	2586.13	3542.48	3122.92	2148.22	2656.83	2283.49	2554.12
ENSMUSG00000018417	Myo1b	-0.329714	0.00152676	0.0363474	2052.55	2019.76	1751.75	1383.19	1541.62	1780.89	1473.95
ENSMUSG00000062619	2310039H08Rik	0.356661	0.00153172	0.0364028	504.077	520.548	504.539	640.081	607.228	633.438	735.607
ENSMUSG00000026564	Dusp27	0.338408	0.00153609	0.0364439	3191.36	2420.3	2349.8	3186.16	3279.2	3341.64	3621.98
ENSMUSG00000020063	Sirt1	-0.307032	0.00154902	0.0366875	885.085	889.472	838.362	727.763	684.603	728.972	675.446
ENSMUSG00000038002	Cramp1l	-0.331279	0.00155909	0.0368629	1520.66	1378.4	1572.34	1138.77	1368.36	1154.73	1067.86
ENSMUSG00000038170	Pde4dip	-0.239143	0.00156183	0.0368646	160135	155488	163193	137069	146084	137035	120701
ENSMUSG00000025958	Creb1	-0.345753	0.00157872	0.0369473	1569.55	1404.34	1584.3	1223.17	1201	1356.18	995.394
ENSMUSG00000036181	Hist1h1c	0.272135	0.0015754	0.0369473	3505.78	3681.13	3363.23	4094.77	3885.58	4242.99	4775.98
ENSMUSG00000036873	2410004B18Rik	0.402904	0.00157792	0.0369473	609.444	591.089	691.567	791.333	748.521	777.778	1021.37
ENSMUSG00000034880	Mrpl34	0.318108	0.00157851	0.0369473	2322.29	2173	2284.56	2698.42	2554.22	2658.36	3367.66
ENSMUSG00000116022	Slfn2	0.464236	0.00158285	0.0369814	347.291	416.763	447.996	655.426	576.95	452.752	541.451
ENSMUSG00000072620	Slfn2	0.464236	0.00158285	0.0369814	347.291	416.763	447.996	655.426	576.95	452.752	541.451
ENSMUSG00000031939	Taf1d	-0.430885	0.00160633	0.0374666	406.296	412.708	380.579	301.408	276.701	336.449	272.093
ENSMUSG00000020948	Klhl28	-0.594881	0.00161027	0.0374951	696.267	601.63	756.809	613.776	448.272	467.29	280.296
ENSMUSG00000021143	Pacs2	-0.299197	0.00162179	0.0376998	3579.96	3439.51	2745.61	2660.06	2627.39	2649.02	2651.19
ENSMUSG00000062232	Rapgef2	-0.252101	0.00164237	0.0381141	2334.94	2237.87	2298.7	1901.61	1965.5	2037.38	1782.96
ENSMUSG00000057606	Colq	1.0682	0.00164946	0.0382144	724.927	380.276	287.065	1062.05	992.422	862.929	977.619
ENSMUSG00000042744	Hectd4	-0.324083	0.00166697	0.0385552	3424.01	3175.99	3069.64	2478.12	2956.24	2694.71	2161.7
ENSMUSG00000037085	Trmt12	0.530992	0.00167804	0.0386445	311.887	270.815	272.93	515.134	375.102	315.68	445.74
ENSMUSG00000026135	Zfp142	-0.331204	0.00167532	0.0386445	1129.54	937.31	966.671	842.847	835.148	751.818	784.83
ENSMUSG00000040648	Ppip5k2	-0.369812	0.00167922	0.0386445	10607.5	10458.8	14121.7	9618.75	9570.98	9751.82	7356.07
ENSMUSG00000026842	Abl1	-0.264327	0.00168866	0.0387327	4329.33	4659.8	4198.33	3254.11	3906.61	3761.17	3717.69
ENSMUSG00000087651	1500009L16Rik	0.582829	0.00168744	0.0387327	148.357	138.651	123.96	242.222	210.259	176.532	192.789
ENSMUSG00000017667	Zfp334	-0.492562	0.00169326	0.0387737	329.589	397.303	284.891	224.686	253.993	240.914	240.645
ENSMUSG00000009681	Bcr	-0.350157	0.00172117	0.0393475	863.169	767.038	740.498	590.76	644.233	571.132	676.813
ENSMUSG00000023905	Tnfrsf12a	0.94221	0.00173433	0.0395318	1620.13	1016.77	971.021	2904.48	2218.65	1541.02	2581.46
ENSMUSG00000042717	Ppp1r3a	-0.419816	0.0017359	0.0395318	9893.57	9255.54	13296.4	9145.27	8425.49	8654.21	6103.62
ENSMUSG00000032215	Rsl24d1	0.314281	0.00173782	0.0395318	1060.42	948.662	1021.04	1297.7	1141.28	1198.34	1391.91
ENSMUSG00000037669	Ldah	0.284568	0.00175242	0.0397329	1838.45	1538.13	1761.54	2217.27	2084.93	2090.34	1947.03
ENSMUSG00000116208	Asb14	-0.227756	0.00176045	0.0398496	6542.04	6450.09	7321.26	5860.47	5910.8	5613.71	5737.19
ENSMUSG00000021898	Asb14	-0.227756	0.00176045	0.0398496	6542.04	6450.09	7321.26	5860.47	5910.8	5613.71	5737.19
ENSMUSG00000079509	Zfx	-0.260069	0.00177087	0.0400198	1351.23	1383.26	1377.7	1130.01	1190.07	1142.26	1112.98
ENSMUSG00000020241	Col6a2	0.323194	0.00178459	0.0402641	4983.45	4654.12	3540.47	5422.06	5498.69	5343.72	5728.98
ENSMUSG00000072294	Klf12	-0.396646	0.00178768	0.0402681	1046.93	1000.55	1149.35	905.32	867.107	836.968	620.754
ENSMUSG00000029469	Ift81	-0.31504	0.00180191	0.0404043	2432.72	2935.18	3300.17	2207.4	2323.78	2370.72	2384.57
ENSMUSG00000025357	Dgka	-0.342727	0.0017985	0.0404043	993.824	1233.26	1134.13	830.79	813.281	951.195	942.069
ENSMUSG00000032727	Mier3	-0.42219	0.00180251	0.0404043	765.388	602.441	763.333	565.551	585.361	528.557	434.801
ENSMUSG00000022517	Mgrn1	-0.232493	0.00182359	0.0406787	15960.2	15268.6	13692.2	12260.2	13253	12433	13038.6
ENSMUSG00000051367	Six1	0.650027	0.00182004	0.0406787	118.011	107.839	93.5138	207.15	165.684	147.456	149.036
ENSMUSG00000052229	Gpr17	-0.609999	0.00182353	0.0406787	195.562	255.409	215.299	151.252	127.837	179.647	123.057
ENSMUSG00000020994	Pnn	-0.227365	0.00183881	0.040952	3030.36	2791.66	2883.7	2498.95	2514.7	2491.17	2407.81
ENSMUSG00000044340	Phlpp1	-0.301033	0.00185715	0.041294	2018.84	2107.33	1774.59	1601.3	1649.27	1714.44	1419.26
ENSMUSG00000068523	Gng5	0.241041	0.00188444	0.041697	2550.73	2718.69	2879.35	3359.33	3069.78	3237.8	3170.77
ENSMUSG00000049091	Sephs2	0.304225	0.00188616	0.041697	1414.45	1307.05	1411.41	1652.81	1507.14	1736.24	1914.22
ENSMUSG00000010122	Slc47a1	-0.263665	0.00188405	0.041697	3396.2	3578.97	3868.86	3289.18	2925.96	3040.5	2782.45
ENSMUSG00000056271	Lman1l	1.186	0.00188736	0.041697	36.2463	14.5948	27.1842	67.9538	47.939	48.8058	72.4669
ENSMUSG00000020368	Canx	-0.231511	0.00189581	0.0417992	16874.8	17012.7	19386.7	15773	15124.3	15240.9	14353.9
ENSMUSG00000024395	Lims2	-0.348371	0.00189804	0.0417992	3102.86	4201.68	4004.78	2794.87	2744.3	2884.74	3425.09
ENSMUSG00000028820	Sfpq	-0.254171	0.00191296	0.0420607	4464.2	4161.95	4115.69	3176.29	3678.69	3646.94	3745.03
ENSMUSG00000030536	Iqgap1	-0.309877	0.00191763	0.0420965	3837.05	4007.08	3673.13	2970.24	3497.03	3309.45	2603.34
ENSMUSG00000032925	Itgbl1	0.480646	0.00193833	0.0424832	504.077	374.6	368.618	702.555	483.595	556.594	582.47
ENSMUSG00000022206	Npr3	0.469647	0.00194881	0.0425779	866.54	915.418	856.847	1539.92	1158.11	1321.91	849.093
ENSMUSG00000031901	Dus2	0.35123	0.00194692	0.0425779	395.338	398.114	417.55	516.23	509.667	532.711	499.064
ENSMUSG00000020422	Tns3	-0.357174	0.00195905	0.042734	2095.54	1601.37	1514.71	1248.38	1346.5	1441.33	1391.91
ENSMUSG00000030095	Tmem43	0.287712	0.00196778	0.0428566	1041.03	1058.12	972.108	1176.04	1193.43	1299.07	1337.22
ENSMUSG00000059588	Calcrl	-0.327248	0.00199366	0.0433519	1479.36	1721.38	1740.88	1402.92	1342.29	1389.41	1110.25
ENSMUSG00000038642	Ctss	0.357029	0.00200044	0.043431	731.67	767.038	724.188	967.794	1112.69	849.429	861.399
ENSMUSG00000047497	Adamts12	0.821663	0.00200618	0.0434638	48.8904	46.2169	47.8442	76.7221	85.7856	94.4964	79.3034
ENSMUSG00000062077	Trim54	0.279878	0.00203261	0.0439221	13666.6	13248	13432.3	16020.7	15369.1	14705.1	19228.3
ENSMUSG00000041935	AW549877	-0.350624	0.0020466	0.0441554	2667.9	2794.09	2910.89	2537.31	2172.39	2322.95	1715.96
ENSMUSG00000054008	Ndst1	-0.339903	0.00205514	0.0442706	3846.33	3544.1	3545.91	2949.41	3063.89	3248.18	2251.94
ENSMUSG00000036225	Kctd1	0.342525	0.00207647	0.0445908	533.58	458.115	501.277	654.329	631.618	598.131	639.896
ENSMUSG00000029153	Ociad2	0.455655	0.00207356	0.0445908	279.013	269.193	240.309	384.706	320.434	331.257	411.557
ENSMUSG00000034203	Chchd4	0.303507	0.00209806	0.0449846	1525.72	1350.02	1482.08	1942.16	1695.53	1598.13	1938.83
ENSMUSG00000054428	Atpif1	0.296935	0.00212332	0.0454554	4938.77	5945.76	5220.46	6620.02	5940.23	6264.8	7566.64
ENSMUSG00000023909	Paqr4	0.328109	0.00214083	0.0456181	1357.97	1322.45	1159.14	1715.29	1418.83	1500.52	1803.47
ENSMUSG00000042757	Tmem108	0.674516	0.00214033	0.0456181	85.1368	96.4878	73.9411	149.06	145.499	114.226	136.73
ENSMUSG00000063450	Syne2	-0.311988	0.00215892	0.0459328	4442.28	3749.24	3786.22	3212.46	3311.16	3605.4	2730.5
ENSMUSG00000021866	Anxa11	-0.269353	0.00217817	0.0461724	2244.74	2464.09	2334.58	2026.56	1989.89	2045.69	1724.16
ENSMUSG00000032125	Robo4	-0.253794	0.00218021	0.0461724	3511.68	3407.07	3220.79	2555.94	2918.39	2831.78	3036.77
ENSMUSG00000031255	Sytl4	0.663827	0.00219647	0.0464455	120.54	76.2173	104.387	165.5	169.048	139.149	161.341
ENSMUSG00000055980	Irs1	0.313825	0.00221022	0.0466545	1385.79	1663.81	1262.44	1861.06	1830.93	1697.82	1762.45
ENSMUSG00000029823	Luc7l2	-0.251045	0.00221623	0.0466545	9132.39	8734.18	8460.82	7137.34	7743.41	8017.66	6591.75
ENSMUSG00000053965	Pde5a	-0.497171	0.00221649	0.0466545	357.406	357.573	390.366	231.262	286.793	313.604	207.83
ENSMUSG00000027654	Fam83d	1.51916	0.00221993	0.0466557	8.42938	11.3515	11.9611	19.7285	31.9593	31.1527	38.2844
ENSMUSG00000024014	Pim1	-0.372287	0.00224028	0.0469977	857.268	859.472	903.604	735.436	760.296	647.975	548.287
ENSMUSG00000006127	Inpp5k	-0.25198	0.00224301	0.0469977	2428.5	2592.2	2768.44	2174.52	2140.43	2078.92	2328.51
ENSMUSG00000021892	Sh3bp5	0.283557	0.00225139	0.0471019	3316.12	2774.63	2587.94	3593.88	3490.3	3653.17	3351.25
ENSMUSG00000044783	Hjurp	-0.510833	0.00225866	0.0471825	287.442	317.842	239.221	196.189	223.715	193.147	176.382
ENSMUSG00000032336	Nptn	-0.231731	0.0022661	0.0472663	4753.33	4935.47	5480.34	4332.6	4388.52	4370.72	4123.78
ENSMUSG00000038521	C1s1	-0.251177	0.00227045	0.0472856	2230.41	2236.25	2159.52	1696.65	1852.8	1970.93	1904.65
ENSMUSG00000020315	Sptbn1	-0.249121	0.00229847	0.0477972	61922.2	58475.7	58376.5	51795.1	52283	53166.2	43310.6
ENSMUSG00000031980	Agt	0.816025	0.00231587	0.0480171	65.7492	92.4337	168.542	218.11	206.054	157.84	179.116
ENSMUSG00000030551	Nr2f2	-0.38574	0.00232547	0.0480171	611.973	581.359	557.82	381.418	456.682	438.214	514.105
ENSMUSG00000020863	Luc7l3	-0.222123	0.00231971	0.0480171	3298.42	3143.56	3297.99	2914.34	2806.53	2658.36	2752.37
ENSMUSG00000026158	Ogfrl1	0.288698	0.00232644	0.0480171	1291.38	1275.42	1366.82	1816.12	1496.2	1538.94	1554.62
ENSMUSG00000041736	Tspo	0.315726	0.0023446	0.0481805	1053.67	1243.8	1136.3	1308.66	1410.42	1359.29	1625.72
ENSMUSG00000030470	Csrp3	0.268765	0.00234482	0.0481805	62189.5	69591.2	68722.8	86600.6	75322.3	71443.4	88722.7
ENSMUSG00000015468	Notch4	-0.286185	0.00234258	0.0481805	2636.71	3090.04	2524.87	2229.32	2171.55	2151.61	2478.91
ENSMUSG00000035597	Prpf39	-0.311065	0.00236009	0.0484222	1307.4	1161.1	1252.65	1117.95	1011.77	974.04	891.479
ENSMUSG00000022656	Nectin3	-0.515926	0.00236933	0.0485397	305.987	232.706	339.259	211.534	208.577	188.993	207.83
ENSMUSG00000038146	Notch3	-0.381689	0.00239291	0.0488777	4999.47	4435.2	3243.62	2820.08	3405.35	3569.06	3183.07
ENSMUSG00000039199	Zdhhc1	-0.298703	0.00240596	0.0490716	1360.5	1304.61	1340.73	1075.2	995.786	1038.42	1240.14
ENSMUSG00000009551	6330409D20Rik	-1.47173	0.0024116	0.0491142	31.1887	46.2169	25.0095	9.86426	13.4566	12.4611	13.673
ENSMUSG00000021365	Nedd9	0.360322	0.00242363	0.0492711	1250.92	960.013	916.652	1293.31	1222.02	1389.41	1456.17
ENSMUSG00000064254	Ethe1	0.310848	0.00242644	0.0492711	1439.74	1533.26	1533.19	1973.95	1626.56	1739.36	2120.68
ENSMUSG00000022377	Asap1	-0.265549	0.00244424	0.049487	1571.24	1809.76	1606.04	1355.79	1433.12	1392.52	1349.52
ENSMUSG00000064225	Paqr9	0.262393	0.00244086	0.049487	2165.51	1936.24	2160.6	2285.22	2587.02	2665.63	2472.08
ENSMUSG00000034968	Lbx2	1.04436	0.00245315	0.049546	34.5605	40.5411	19.5726	78.9141	51.3032	61.2669	72.4669
ENSMUSG00000057789	Bak1	0.285389	0.00246145	0.049602	1159.88	1217.04	1068.88	1291.12	1515.55	1392.52	1401.48
ENSMUSG00000028033	Kcnq5	-1.61735	0.00246798	0.0496039	18.5446	37.2978	73.9411	13.1524	13.4566	20.7684	8.2038
ENSMUSG00000027204	Fbn1	0.432615	0.0024801	0.0497511	3699.66	3187.34	2465.07	4602.23	5028.55	4001.04	3196.75
ENSMUSG00000020935	Dcakd	0.253106	0.00248251	0.0497511	2685.6	2263	2376.99	2821.18	2840.18	2962.62	3020.36
ENSMUSG00000074001	Klhl40	0.299061	0.00249192	0.0498673	1281.27	1538.94	1571.25	1698.85	1915.04	1699.9	1886.87
